# Supplementary material for: Dibromido(di-2-pyridylamine-κ2 N,N′)mercury(II)
Source: Acta Crystallogr Sect E Struct Rep Online. 2008 Nov 20;64(Pt 12):m1583–4. doi: 10.1107/S1600536808038129 (PMC2960074; doi:10.1107/S1600536808038129)
Supplement: Supplementary file 2 [file e-64-m1583-Isup2.hkl]

#
# h,k,l, Fc-squared, Fo-squared, sigma(Fo-squared) and status flag
#
data_I
_shelx_title ' HGBR2+NH(PY)2H IN P-1'
_shelx_refln_list_code          4
_shelx_F_calc_maximum      218.52
_exptl_crystal_F_000       500.00
_reflns_d_resolution_high  0.7287
 
loop_
 _symmetry_equiv_pos_as_xyz
 'x, y, z'
 '-x, -y, -z'
 
_cell_length_a     8.1284
_cell_length_b     8.7645
_cell_length_c     9.9124
_cell_angle_alpha 113.452
_cell_angle_beta   98.406
_cell_angle_gamma  97.792
 
_shelx_F_squared_multiplier     1.000
 
loop_
 _refln_index_h
 _refln_index_k
 _refln_index_l
 _refln_F_squared_calc
 _refln_F_squared_meas
 _refln_F_squared_sigma
 _refln_observed_status
   1   0   0      853.08      721.22     19.65 o
   2   0   0    11700.86     9118.17     36.44 o
   3   0   0    18091.52    14159.49    379.15 o
   4   0   0     4410.06     3644.97     78.49 o
   5   0   0     1443.35     1266.10     65.97 o
   6   0   0     1796.40     1557.80    100.76 o
   7   0   0     7514.36     6836.31    347.03 o
   8   0   0      237.05      236.38      8.38 o
   9   0   0     1896.93     1898.98     49.90 o
  10   0   0      311.52      327.11     10.62 o
 -10   1   0      744.77      750.53     66.00 o
  -9   1   0      502.37      528.14     21.17 o
  -8   1   0     3773.51     3606.58    260.26 o
  -7   1   0      262.64      218.25     17.74 o
  -6   1   0     1200.05     1132.30     22.82 o
  -5   1   0     1396.89     1216.04     12.96 o
  -4   1   0    23285.89    18969.03    899.73 o
  -3   1   0    12576.79    10015.53     54.39 o
  -2   1   0       60.12      103.39     14.07 o
  -1   1   0    16703.48    15585.19    467.18 o
   0   1   0      146.99      360.03     41.92 o
   1   1   0    11650.42     9952.02    132.12 o
   2   1   0    29188.61    22641.79     58.19 o
   3   1   0    10966.39     8660.54     30.13 o
   4   1   0     6134.12     4784.33    146.50 o
   5   1   0    12407.49    11062.72    407.79 o
   6   1   0     3166.88     2906.75     40.23 o
   7   1   0      243.35      256.89      9.04 o
   8   1   0     3368.92     3269.85    126.35 o
   9   1   0      496.83      528.58     19.73 o
  10   1   0     1084.06      957.48      9.45 o
 -11   2   0      503.93      530.97     76.66 o
 -10   2   0      303.06      320.61      8.96 o
  -9   2   0      824.69      833.91    113.42 o
  -8   2   0      401.78      375.57     22.09 o
  -7   2   0    13527.31    12583.83    615.13 o
  -6   2   0      217.61      226.67     10.77 o
  -5   2   0     3841.52     3318.22    148.34 o
  -4   2   0    16035.12    13770.22    198.59 o
  -3   2   0     7954.55     7003.17    240.66 o
  -2   2   0      204.38      262.41     15.18 o
  -1   2   0     2173.32     3145.42    339.96 o
   1   2   0     4144.19     3784.23    173.73 o
   2   2   0    11637.63    10345.21   1002.79 o
   3   2   0     8334.70     7188.86    521.65 o
   4   2   0      173.97      164.42     10.99 o
   5   2   0     1078.82     1039.92     74.46 o
   6   2   0     1562.35     1478.86     80.98 o
   7   2   0      926.36      867.94     69.43 o
   8   2   0      114.41      110.10      7.51 o
   9   2   0     3021.62     3057.71    196.83 o
  10   2   0        1.97       23.46     39.67 o
 -10   3   0      295.62      324.80      8.36 o
  -9   3   0      390.50      420.84     78.02 o
  -8   3   0     6946.47     6951.19     80.77 o
  -7   3   0      251.38      284.05     12.62 o
  -6   3   0     2230.07     2127.49     56.59 o
  -5   3   0      178.45      229.18     12.58 o
  -4   3   0    19473.36    18270.53    954.40 o
  -3   3   0     4996.55     5021.12    295.73 o
   0   3   0     2862.57     3551.85     47.94 o
   1   3   0    18524.01    16162.24   1883.08 o
   2   3   0     2940.38     2861.42    259.20 o
   3   3   0     1967.90     1638.45    151.09 o
   4   3   0     2548.42     2281.49    174.88 o
   5   3   0    12937.52    11286.03    663.94 o
   6   3   0     3719.94     3541.89    273.73 o
   7   3   0        2.96       -4.44     43.44 o
   8   3   0     2742.83     2549.73    193.24 o
   9   3   0       35.34       35.95     16.77 o
 -10   4   0      772.27      780.76     31.39 o
  -9   4   0       67.31       84.74      9.95 o
  -8   4   0      378.22      359.50     45.74 o
  -7   4   0     5787.57     5717.29    146.87 o
  -6   4   0     3362.41     3298.80     33.93 o
  -5   4   0     5671.04     5535.52    234.11 o
  -4   4   0     8650.37     8836.59    754.82 o
  -3   4   0     8675.06     9306.84   1118.54 o
  -2   4   0       81.11      160.13     29.03 o
  -1   4   0     2062.44     2945.45     43.33 o
   0   4   0     4686.11     5473.21    184.65 o
   1   4   0    10717.52    10967.32     61.20 o
   2   4   0    20277.04    17935.41   3393.84 o
   3   4   0       95.86       77.88     17.27 o
   4   4   0     3715.26     3355.53    414.65 o
   5   4   0     2494.65     2321.16    296.97 o
   6   4   0     2530.72     2372.16    232.44 o
   7   4   0       22.05       46.71      7.00 o
   8   4   0      632.70      553.09     94.00 o
   9   4   0     2465.99     2081.92     43.18 o
 -10   5   0        5.14       14.59     22.85 o
  -9   5   0     2196.47     2367.03     33.43 o
  -8   5   0     4169.89     4330.56     78.52 o
  -7   5   0      151.48      215.17     38.77 o
  -6   5   0     3969.13     4096.50    335.71 o
  -5   5   0        4.08       83.83     12.94 o
  -4   5   0     2777.30     3140.24    470.19 o
  -3   5   0      936.12     1031.55    138.88 o
  -1   5   0     3762.31     4945.08    227.43 o
   0   5   0       23.37      117.17     17.25 o
   1   5   0    15739.04    16783.13     71.47 o
   2   5   0      502.59      508.81     66.48 o
   3   5   0      158.68      166.22     31.28 o
   4   5   0       23.92       33.81     11.34 o
   5   5   0     5523.00     5058.70    832.39 o
   6   5   0      157.29      123.82     29.63 o
   7   5   0      882.82      782.96    107.10 o
   8   5   0      941.18      794.17    126.51 o
 -10   6   0     1848.84     1743.68     39.09 o
  -9   6   0      225.19      238.82     12.03 o
  -8   6   0       19.09       33.62     10.66 o
  -7   6   0     2132.19     2267.22     18.16 o
  -6   6   0     4308.32     4683.34    333.28 o
  -5   6   0     5387.27     6064.88    822.65 o
  -4   6   0     1063.62     1107.53     96.57 o
  -3   6   0    15201.73    15395.92   1089.46 o
  -2   6   0     1624.72     1610.66     28.45 o
  -1   6   0     2374.38     2958.29     28.42 o
   0   6   0      206.75      238.46     18.19 o
   1   6   0     3596.86     3991.25    155.12 o
   2   6   0     8275.27     8664.11    432.23 o
   3   6   0     1871.33     1911.58    225.38 o
   4   6   0     3580.18     3113.19    599.17 o
   5   6   0     2041.26     1866.16    385.33 o
   6   6   0     1213.52     1050.80    215.07 o
   7   6   0        2.15        1.04      6.33 o
  -9   7   0     2815.33     2766.16     93.84 o
  -8   7   0      727.03      800.31     29.21 o
  -7   7   0     1572.62     1711.64     48.55 o
  -6   7   0     7772.38     8384.14    942.56 o
  -5   7   0      268.68      300.66     35.32 o
  -4   7   0     1369.19     1267.32     62.48 o
  -3   7   0       52.78       46.74     22.27 o
  -2   7   0    14030.39    15101.02   2061.52 o
  -1   7   0      419.72      566.33     36.31 o
   0   7   0     2720.25     3442.17    330.40 o
   1   7   0     7317.09     8001.37    261.32 o
   2   7   0      353.81      415.90     21.64 o
   3   7   0      608.58      634.32     17.61 o
   4   7   0       65.61       74.98     15.17 o
   5   7   0     1043.91      879.77    247.97 o
   6   7   0       18.47       28.61      9.08 o
  -9   8   0      234.61      231.88     19.81 o
  -8   8   0      201.60      212.50     19.10 o
  -7   8   0      868.78      837.11     12.96 o
  -6   8   0     2239.38     2195.43    151.48 o
  -5   8   0     1014.13     1001.91     49.70 o
  -4   8   0     1520.25     1443.88     24.68 o
  -3   8   0     7644.77     7315.65     49.31 o
  -2   8   0      256.14      310.62     41.55 o
  -1   8   0     3089.18     3105.21    346.85 o
   0   8   0       31.88       59.49     13.58 o
   1   8   0      138.95      137.35     12.40 o
   2   8   0     1616.13     1601.19     44.85 o
   3   8   0     2647.43     2627.24     24.63 o
   4   8   0     1816.73     1776.13     21.95 o
   5   8   0      298.67      278.08     15.51 o
  -8   9   0       57.74       78.98     23.37 o
  -7   9   0     1943.26     1877.01     75.43 o
  -6   9   0     3488.13     3389.95     78.34 o
  -5   9   0     1377.10     1534.68     26.30 o
  -4   9   0      882.65      939.76     31.18 o
  -3   9   0      201.26      224.64     19.73 o
  -1   9   0      748.80      904.02     20.75 o
   0   9   0     1686.30     1678.15     23.26 o
   1   9   0     1492.02     1370.04     37.96 o
   2   9   0      415.49      394.29     14.75 o
   3   9   0     1614.98     1438.40     56.88 o
   4   9   0       37.33       65.08     17.45 o
  -6  10   0      568.18      567.00     23.53 o
  -5  10   0      318.76      348.81     29.50 o
  -4  10   0     1648.50     1662.28     31.85 o
  -3  10   0     1715.16     1646.45     21.69 o
  -2  10   0       11.21       41.97     16.71 o
  -1  10   0     3991.97     3705.53     27.25 o
   0  10   0       59.27       50.25     17.13 o
   1  10   0       44.62       43.60     20.64 o
   2  10   0      660.80      492.07     24.99 o
  -2  11   0     1068.71      883.85     19.39 o
   0 -11   1      314.88      304.90     17.34 o
   1 -11   1     2208.10     1818.68     23.00 o
   2 -11   1      538.96      477.87     17.82 o
   3 -11   1      191.93      160.43     27.08 o
   4 -11   1     4518.77     4203.65     72.86 o
  -3 -10   1      291.96      233.05     12.46 o
  -2 -10   1     1419.74     1243.77     15.24 o
  -1 -10   1        1.49       10.83     12.52 o
   0 -10   1     3543.38     3333.94     35.93 o
   1 -10   1     2461.52     2146.70    145.56 o
   2 -10   1      660.29      614.64     35.47 o
   3 -10   1      673.85      667.57     43.07 o
   4 -10   1       22.08       47.16     20.54 o
   5 -10   1     2533.60     2305.46     27.04 o
   6 -10   1      853.11      764.12     21.22 o
   7 -10   1     1462.74     1322.03     15.81 o
  -4  -9   1      284.10      321.88     15.35 o
  -3  -9   1     5675.04     5555.41    216.46 o
  -2  -9   1       17.99       25.43     10.05 o
  -1  -9   1      922.26      969.55     14.43 o
   0  -9   1      844.14      889.40     17.91 o
   1  -9   1     2788.71     2877.46    123.97 o
   2  -9   1       45.30       63.21     12.92 o
   3  -9   1     2007.52     1975.06    246.03 o
   4  -9   1     5265.81     4650.53     33.01 o
   5  -9   1      192.52      200.68     16.98 o
   6  -9   1     2759.88     2433.74    123.61 o
   7  -9   1       95.49       77.31      9.84 o
   8  -9   1      359.39      328.67     11.27 o
  -6  -8   1      351.33      323.77     15.77 o
  -5  -8   1      345.90      304.43     15.82 o
  -4  -8   1     1532.75     1597.04     23.06 o
  -3  -8   1      101.67      117.12     13.00 o
  -2  -8   1     1762.84     1721.12     34.78 o
  -1  -8   1     2092.49     2289.48     38.64 o
   0  -8   1     5344.33     5970.80    268.43 o
   1  -8   1     1449.99     1684.42     22.22 o
   2  -8   1     5933.20     6419.21    395.63 o
   3  -8   1     1473.01     1394.15     26.25 o
   4  -8   1      290.32      294.80     31.54 o
   5  -8   1     3758.87     3650.71    141.89 o
   6  -8   1     2102.23     1975.31     82.61 o
   7  -8   1     1763.23     1754.73    142.31 o
   8  -8   1      348.00      345.51     13.17 o
   9  -8   1     2874.26     2491.54     54.83 o
  -7  -7   1      717.92      544.59    122.24 o
  -6  -7   1     1363.34     1185.64    201.39 o
  -5  -7   1      146.91      154.15     39.85 o
  -4  -7   1     1022.67     1079.87     19.33 o
  -3  -7   1     5975.27     6300.93    262.20 o
  -2  -7   1     2548.00     2834.27     53.63 o
  -1  -7   1     4834.22     5153.91     27.06 o
   0  -7   1     1584.01     2064.90    175.95 o
   1  -7   1     2291.91     2952.70    128.32 o
   2  -7   1        9.63       -1.15     19.96 o
   3  -7   1     3063.91     3113.75     29.92 o
   4  -7   1     2642.36     2621.91     58.69 o
   5  -7   1     1723.36     1779.06     96.31 o
   6  -7   1    10850.76    11594.03   1072.93 o
   7  -7   1       95.94      138.39     36.50 o
   8  -7   1      613.89      652.47     22.09 o
   9  -7   1      403.80      394.03     11.22 o
  -8  -6   1      119.67      135.92     54.47 o
  -7  -6   1     2445.82     2106.71    323.27 o
  -6  -6   1        4.76       21.64      9.56 o
  -5  -6   1     5022.03     4699.61    805.62 o
  -4  -6   1     2118.48     1900.62    325.84 o
  -3  -6   1       20.54       29.51     11.29 o
  -2  -6   1     4635.59     4854.36     34.95 o
  -1  -6   1     4125.52     4425.22     34.95 o
   0  -6   1     2502.34     3102.23    112.11 o
   1  -6   1      211.12      372.69     61.93 o
   3  -6   1     2846.99     3008.83     59.45 o
   4  -6   1      133.82      157.05     21.40 o
   5  -6   1     8641.15     9213.30    856.18 o
   6  -6   1     2676.53     2739.62    357.12 o
   7  -6   1     1502.71     1502.72    150.12 o
   8  -6   1      708.14      741.75     37.12 o
   9  -6   1     3706.81     3845.54     19.01 o
  10  -6   1      455.16      463.44     13.43 o
  -8  -5   1     1300.71     1196.86    132.15 o
  -7  -5   1     1002.11     1003.92    171.52 o
  -6  -5   1     2851.69     2560.72    395.37 o
  -5  -5   1      161.57      210.33     42.76 o
  -4  -5   1      429.28      374.37     70.76 o
  -3  -5   1     1660.90     1611.98    261.23 o
  -2  -5   1     9099.73     7817.56   1479.43 o
  -1  -5   1    11989.66    13561.44     55.91 o
   0  -5   1        1.18       28.35     29.79 o
   1  -5   1     7206.28    11929.77     67.86 o
   2  -5   1     1176.71     1477.05     21.75 o
   3  -5   1     7193.23     8541.22    648.82 o
   4  -5   1       39.61       74.72     13.26 o
   5  -5   1     6204.15     6766.16    466.76 o
   6  -5   1    12515.36    13069.32    533.59 o
   7  -5   1     4016.96     4237.14    162.12 o
   8  -5   1     1323.88     1460.52     38.28 o
   9  -5   1      530.70      558.43     11.49 o
  10  -5   1     1292.90     1339.28    100.66 o
  -9  -4   1      715.14      663.65     40.71 o
  -8  -4   1      106.61      121.60     19.31 o
  -7  -4   1      818.71      812.61     92.53 o
  -6  -4   1      157.42      153.95      7.44 o
  -5  -4   1    13367.82    12090.61   1732.57 o
  -4  -4   1      756.19      708.42    102.96 o
  -3  -4   1     1151.84      978.77    144.62 o
  -2  -4   1    19650.29    17738.26   2641.57 o
  -1  -4   1     3879.83     4426.58     37.62 o
   0  -4   1     1125.06     1497.43     85.62 o
   1  -4   1      267.55      498.78     31.81 o
   3  -4   1       62.94       94.06     13.65 o
   4  -4   1     6390.25     6760.89    442.50 o
   5  -4   1     8050.10     8048.24    380.99 o
   6  -4   1     1027.37     1123.67     14.50 o
   7  -4   1      773.89      805.42     17.82 o
   8  -4   1     2317.68     2490.99     14.72 o
   9  -4   1     1041.95     1099.86     12.25 o
  10  -4   1       33.35       40.14     28.79 o
  -9  -3   1     3569.24     3333.90    306.27 o
  -8  -3   1     1151.43     1085.43    119.28 o
  -7  -3   1       30.61       54.93     10.06 o
  -6  -3   1    10343.20     9511.59   1001.95 o
  -5  -3   1       95.70      100.76     11.88 o
  -4  -3   1     2595.02     2411.05    235.37 o
  -3  -3   1       89.49      105.49     26.78 o
  -2  -3   1    15162.53    13231.13   1091.24 o
  -1  -3   1    13929.95    13887.27   1507.91 o
   0  -3   1    16243.76    17254.55     78.23 o
   2  -3   1     3145.46     4300.90    229.58 o
   3  -3   1    15795.20    17438.12    161.73 o
   4  -3   1     1591.72     1684.70     14.38 o
   5  -3   1     3385.98     3283.07     37.81 o
   6  -3   1     5812.08     5630.79     80.12 o
   7  -3   1     9107.70     8877.51    346.09 o
   8  -3   1     3174.44     3218.49     60.05 o
   9  -3   1      376.64      341.28     35.03 o
  10  -3   1     1378.80     1467.11    181.66 o
 -10  -2   1      885.59      819.11     41.34 o
  -9  -2   1     2472.80     2371.12    134.37 o
  -8  -2   1      284.24      301.44      8.88 o
  -7  -2   1       45.62       70.35     14.33 o
  -6  -2   1       45.94       54.93     12.92 o
  -5  -2   1    11636.86    10674.82    962.70 o
  -4  -2   1     4292.51     3764.96    171.83 o
  -3  -2   1     8900.18     7824.60    679.29 o
  -2  -2   1    13105.20    11469.22    496.64 o
  -1  -2   1    10438.39    10004.99    579.89 o
   1  -2   1     2183.02     3645.50    205.66 o
   2  -2   1    15203.42    17553.40    319.92 o
   3  -2   1     4659.84     4893.49    119.57 o
   4  -2   1    21759.73    20794.18    379.91 o
   5  -2   1     2576.46     2369.06     16.01 o
   6  -2   1     1468.11     1379.06     14.24 o
   7  -2   1     3645.89     3540.87    123.42 o
   8  -2   1     2467.15     2509.83     47.00 o
   9  -2   1      112.46      135.78      8.35 o
  10  -2   1      198.71      219.38     37.39 o
 -10  -1   1      261.11      260.08     16.53 o
  -9  -1   1     3548.66     3619.95    145.88 o
  -8  -1   1      200.68      199.09     12.22 o
  -7  -1   1     3405.79     3215.58    115.19 o
  -6  -1   1    14204.13    12714.45    112.78 o
  -5  -1   1      247.34      240.15     11.72 o
  -4  -1   1    13063.05    11539.24    215.45 o
  -3  -1   1      163.73      213.78     19.65 o
  -2  -1   1     1398.13     1115.92     60.97 o
  -1  -1   1     8127.99     7879.30    710.01 o
   0  -1   1    16845.01    18722.54    105.11 o
   1  -1   1    15900.15    20808.22    431.10 o
   2  -1   1     5611.16     5951.08    110.87 o
   3  -1   1    25641.35    22725.40    191.96 o
   4  -1   1      594.65      582.56     24.94 o
   5  -1   1      389.57      338.12     27.01 o
   6  -1   1      422.62      458.65     71.34 o
   7  -1   1     9340.23     8696.70    662.91 o
   8  -1   1     1735.58     1685.02     42.99 o
   9  -1   1      708.39      772.19     72.78 o
  10  -1   1     1442.29     1372.64     54.95 o
 -10   0   1     2168.54     2199.06     83.64 o
  -9   0   1     2119.58     2099.03     77.94 o
  -8   0   1     3668.02     3675.02     81.16 o
  -7   0   1      227.49      228.94     15.07 o
  -6   0   1       56.49       74.59     10.54 o
  -5   0   1     6875.04     5737.71    224.65 o
  -4   0   1    13061.03    10274.45    139.86 o
  -3   0   1    15630.45    12036.01    373.18 o
  -2   0   1     2481.27     2166.08     54.30 o
  -1   0   1    24951.66    20483.39    846.56 o
   0   0   1    16649.70    17483.17   3182.22 o
   1   0   1     3512.70     3613.82    122.53 o
   2   0   1    17449.32    15373.05     42.23 o
   3   0   1     6748.77     5618.38    103.96 o
   4   0   1    33931.32    27665.04   1024.54 o
   5   0   1      408.91      371.75     30.78 o
   6   0   1     4462.37     4002.27    102.88 o
   7   0   1     6975.07     6607.30    137.73 o
   8   0   1     1720.19     1752.59     34.61 o
   9   0   1        5.10       37.64      7.17 o
  10   0   1      106.74       93.27      9.39 o
 -11   1   1      608.73      567.10     30.99 o
 -10   1   1      303.88      298.26     21.67 o
  -9   1   1     1016.27     1044.31     75.58 o
  -8   1   1       68.40       89.99     16.65 o
  -7   1   1     5809.68     5406.22    211.34 o
  -6   1   1     2872.79     2605.34    141.08 o
  -5   1   1      420.09      360.01     13.74 o
  -4   1   1    26165.93    20780.04    120.96 o
  -3   1   1       90.39       87.75     12.29 o
  -2   1   1      421.92      389.01     19.69 o
  -1   1   1     3597.38     3193.60    244.53 o
   0   1   1    32178.28    25413.30    949.01 o
   1   1   1     3188.01     2569.15     48.71 o
   2   1   1     5395.58     4359.13     50.56 o
   3   1   1    31600.07    24674.39    108.02 o
   4   1   1     2904.12     2680.49     20.07 o
   5   1   1      850.65      770.75     17.45 o
   6   1   1      447.92      504.89     10.85 o
   7   1   1     3207.43     2933.21     76.65 o
   8   1   1      106.02      129.08      7.93 o
   9   1   1     3533.27     3447.27    115.18 o
  10   1   1      938.08      850.37     23.58 o
 -11   2   1     1008.60      940.82     51.50 o
 -10   2   1     1303.04     1368.23     95.67 o
  -9   2   1      497.42      525.71     43.88 o
  -8   2   1     8667.42     8302.73    305.49 o
  -7   2   1     1666.86     1570.36     54.39 o
  -6   2   1      125.58      170.45     13.57 o
  -5   2   1     6888.12     5890.06     21.65 o
  -4   2   1     3487.12     2862.57     51.80 o
  -3   2   1    11504.28     9264.24    264.61 o
  -2   2   1      576.17      565.82     19.78 o
   0   2   1    14509.39    14769.90     78.39 o
   1   2   1     8243.24     6892.97    280.07 o
   2   2   1     1436.09     1280.48     55.44 o
   3   2   1     1749.41     1454.32     30.88 o
   4   2   1     7320.83     6419.58    287.48 o
   5   2   1     7382.06     6701.08    110.35 o
   6   2   1     2190.30     1998.34     91.88 o
   7   2   1     2697.82     2523.24     97.77 o
   8   2   1     1515.15     1492.43     58.58 o
   9   2   1       99.22      102.23      8.20 o
 -11   3   1     1718.93     1654.41    160.13 o
 -10   3   1       15.22       20.62     15.44 o
  -9   3   1      753.20      823.59     10.37 o
  -8   3   1      123.04      113.48     11.06 o
  -7   3   1     5699.67     5611.22     99.71 o
  -6   3   1       13.82       23.56     12.99 o
  -5   3   1     4935.11     4374.66     19.97 o
  -4   3   1    31313.27    26144.53   1457.87 o
  -3   3   1     4621.83     4237.55    376.82 o
  -2   3   1     6636.06     6824.67   1503.74 o
  -1   3   1     1776.33     1383.36     49.41 o
   0   3   1    18871.90    18786.04     72.73 o
   1   3   1      294.67      281.76     51.27 o
   2   3   1    11712.75     9724.80    623.81 o
   3   3   1    12377.25    10379.76    200.53 o
   4   3   1     1452.15     1439.26     87.43 o
   5   3   1     3849.38     3519.33    413.03 o
   6   3   1        9.19       42.32      8.66 o
   7   3   1      157.49      142.57      8.92 o
   8   3   1      147.45      163.98      8.87 o
   9   3   1     2487.83     2206.15    173.83 o
 -10   4   1      248.01      284.60      9.59 o
  -9   4   1      122.91      138.07      8.15 o
  -8   4   1     8796.00     8769.12     24.21 o
  -7   4   1      546.59      566.90     13.73 o
  -6   4   1     2469.08     2355.76     26.17 o
  -5   4   1     4123.66     3861.17    143.36 o
  -4   4   1     1017.32      945.95     63.58 o
  -3   4   1     3254.18     3367.71    551.49 o
  -2   4   1    10046.71    10375.82   2200.38 o
  -1   4   1     9483.57     7801.96     97.20 o
   0   4   1     1159.72     1222.39    150.23 o
   1   4   1    16683.95    14417.92   1237.26 o
   2   4   1      412.11      368.77     35.43 o
   3   4   1       40.03       54.02     12.57 o
   4   4   1     2349.31     2125.96    261.41 o
   5   4   1     5685.35     5293.44    616.49 o
   6   4   1     1320.79     1148.65    188.89 o
   7   4   1       20.57       52.04     14.46 o
   8   4   1     2976.06     2568.48    331.55 o
 -10   5   1      543.98      595.11     49.26 o
  -9   5   1      953.40     1043.39     57.18 o
  -8   5   1      639.42      691.75     59.79 o
  -7   5   1     3429.97     3411.38     63.98 o
  -6   5   1     1274.69     1315.07     59.73 o
  -5   5   1     3488.48     3623.02    299.48 o
  -4   5   1     7620.37     8175.29   1268.48 o
  -3   5   1     8126.45     8551.79   1307.46 o
  -2   5   1     7146.87     6187.36     59.84 o
   0   5   1     4344.51     4841.05    480.72 o
   1   5   1      195.56      201.80     16.44 o
   2   5   1     5542.19     4915.09    584.23 o
   3   5   1      581.46      565.77     60.13 o
   4   5   1     2271.59     2059.94    408.70 o
   5   5   1     5315.58     4725.33   1064.54 o
   6   5   1      190.22      186.37     46.01 o
   7   5   1       72.45       75.94     15.33 o
   8   5   1       43.68       52.50      9.11 o
 -10   6   1      160.29      163.50     11.06 o
  -9   6   1      364.52      424.19     24.16 o
  -8   6   1     3332.47     3530.27     80.33 o
  -7   6   1        1.37       10.26     13.71 o
  -6   6   1     6889.85     7497.59    595.77 o
  -5   6   1     1922.87     2104.52    199.79 o
  -4   6   1       76.59      103.35     13.97 o
  -3   6   1     3454.57     3743.95     29.65 o
  -2   6   1     4299.01     5560.56    241.76 o
  -1   6   1     1530.76     1746.95     26.41 o
   0   6   1      109.94      117.20     17.52 o
   1   6   1    15910.33    17000.84    648.24 o
   2   6   1      131.46      146.47     15.17 o
   3   6   1      419.78      450.99     58.90 o
   4   6   1     1603.29     1537.80    372.73 o
   5   6   1     1452.42     1234.29    258.64 o
   6   6   1      221.22      195.59     55.20 o
   7   6   1      555.87      436.53    119.49 o
  -9   7   1      910.30      889.06     14.12 o
  -8   7   1      156.07      184.25     18.26 o
  -7   7   1     3368.29     3673.23    213.26 o
  -6   7   1      488.91      547.56     26.57 o
  -5   7   1     1757.81     1920.24     18.91 o
  -4   7   1      598.69      670.61     51.69 o
  -3   7   1     8516.06    10626.05     82.11 o
  -2   7   1     7336.72     8459.45     37.73 o
  -1   7   1      447.29      507.00     15.61 o
   0   7   1     4345.17     4330.48     27.82 o
   1   7   1       15.03       55.53     13.66 o
   2   7   1     2371.32     2434.72     89.16 o
   3   7   1      490.05      576.51     22.90 o
   4   7   1     1431.32     1164.45    292.12 o
   5   7   1     1817.39     1488.83    352.25 o
   6   7   1      958.77      776.65    228.14 o
  -8   8   1      368.79      371.37     31.32 o
  -7   8   1      275.43      305.39     14.02 o
  -6   8   1     6032.78     6572.02    281.14 o
  -5   8   1        2.19       26.21     15.85 o
  -4   8   1      833.18     1021.66     32.54 o
  -3   8   1     2733.99     3101.54     23.00 o
  -2   8   1     2183.06     2558.49     25.57 o
  -1   8   1       11.30       42.13     18.65 o
   0   8   1     1860.67     2048.71     24.63 o
   1   8   1     4725.60     4765.28     36.78 o
   2   8   1      746.24      700.05     16.45 o
   3   8   1     1355.68     1371.47     26.78 o
   4   8   1      538.15      555.58     21.54 o
   5   8   1      207.78      163.64     15.61 o
  -7   9   1     2873.97     2891.59    145.18 o
  -6   9   1        2.36       12.66     15.03 o
  -5   9   1      745.47      826.49     17.92 o
  -4   9   1       71.28      138.02     18.97 o
  -3   9   1     2741.91     2955.88     25.31 o
  -2   9   1     1159.26     1169.21     16.92 o
  -1   9   1     2576.13     2612.09     25.05 o
   0   9   1     1587.12     1373.88     18.50 o
   1   9   1       85.33       84.52     21.27 o
   2   9   1      549.31      472.21     25.78 o
   3   9   1      279.14      242.62     18.65 o
  -5  10   1      783.04      815.00     20.33 o
  -4  10   1     2140.95     2199.14     23.53 o
  -3  10   1     1316.94     1316.19     20.33 o
  -2  10   1     1005.73      903.50     19.70 o
  -1  10   1       86.46      119.62     16.98 o
   0  10   1      335.98      288.08     18.55 o
   1  10   1      511.71      353.01     19.65 o
  -1 -11   2     1204.76      994.29     33.92 o
   0 -11   2     1516.39     1280.49     23.62 o
   1 -11   2     2993.39     2508.51     23.04 o
   2 -11   2      153.40      171.91     12.98 o
   3 -11   2      985.85      848.12     46.79 o
   4 -11   2      692.30      618.38     19.44 o
   5 -11   2     1424.68     1087.89     21.85 o
  -3 -10   2     2953.99     2589.44    115.37 o
  -2 -10   2      668.70      597.11     11.55 o
  -1 -10   2       47.05       44.96     10.99 o
   0 -10   2     3437.18     3324.05    160.47 o
   1 -10   2      750.81      744.35     15.62 o
   2 -10   2      209.59      235.81     31.23 o
   3 -10   2        2.89       30.48     17.74 o
   4 -10   2     6251.86     5278.73     32.75 o
   5 -10   2      453.39      408.49     17.92 o
   6 -10   2     1305.13     1114.05     27.95 o
   7 -10   2     1949.31     1585.44     15.95 o
  -5  -9   2      239.35      247.16     15.09 o
  -4  -9   2     2659.16     2368.13     23.26 o
  -3  -9   2      322.35      292.94     12.36 o
  -2  -9   2      429.67      399.71     11.93 o
  -1  -9   2      455.77      494.04     15.64 o
   0  -9   2     2687.03     3037.73     89.16 o
   1  -9   2     6163.19     6764.47     57.64 o
   2  -9   2     1034.23     1094.41     58.50 o
   3  -9   2     3577.55     3333.61     28.35 o
   4  -9   2     2330.78     2175.77     24.26 o
   5  -9   2     2525.40     2339.25     16.69 o
   6  -9   2       39.51       43.49     11.61 o
   7  -9   2      741.65      700.09     27.74 o
   8  -9   2     1827.71     1576.94     14.41 o
  -6  -8   2      104.41      125.44     14.36 o
  -5  -8   2      331.48      328.85     15.82 o
  -4  -8   2        0.73        0.05     15.46 o
  -3  -8   2     7376.76     7680.36    127.87 o
  -2  -8   2        5.50       77.18     17.76 o
  -1  -8   2     2348.94     2490.62     22.25 o
   0  -8   2    10698.49    13192.78   1114.01 o
   1  -8   2     1751.01     2064.84    176.58 o
   2  -8   2      834.47      990.90     24.52 o
   3  -8   2      512.01      538.44     21.01 o
   4  -8   2     4651.80     4633.26     55.44 o
   5  -8   2       66.45       86.89     12.07 o
   6  -8   2     6302.37     6161.11     59.47 o
   7  -8   2     2009.04     2050.50     22.71 o
   8  -8   2      209.21      197.97     22.03 o
   9  -8   2     1663.94     1484.63     18.73 o
  -7  -7   2     1004.30      874.06    158.08 o
  -6  -7   2      610.52      588.58    111.35 o
  -5  -7   2      476.29      447.26     58.08 o
  -4  -7   2     6446.63     7266.13     32.75 o
  -3  -7   2      442.18      483.26     16.93 o
  -2  -7   2     2920.36     3088.55     27.46 o
  -1  -7   2        9.52       57.61     13.60 o
   0  -7   2     2028.52     2519.35    138.04 o
   1  -7   2     4137.07     5552.38    692.12 o
   2  -7   2    14098.92    17782.10     59.63 o
   3  -7   2     5104.21     5577.84    252.90 o
   4  -7   2     1211.44     1309.61     21.95 o
   5  -7   2     6530.19     6897.44    599.56 o
   6  -7   2       40.21       95.41     12.61 o
   7  -7   2      318.82      335.88     21.40 o
   8  -7   2      828.51      814.48     21.90 o
   9  -7   2     2900.12     3021.35     17.81 o
  -8  -6   2      994.88      732.34    139.48 o
  -7  -6   2     3145.95     2943.09    503.44 o
  -6  -6   2     1182.24     1094.46    169.30 o
  -5  -6   2      867.48      782.87    121.38 o
  -4  -6   2       65.96       65.92     11.58 o
  -3  -6   2     7138.87     7595.80    502.52 o
  -2  -6   2     2991.66     3292.74     25.10 o
  -1  -6   2     7684.35     8872.19     41.34 o
   0  -6   2     8735.18    10116.88    130.94 o
   1  -6   2     5018.78     7505.33     49.15 o
   2  -6   2     5154.01     7240.88     44.80 o
   3  -6   2      352.06      344.85     11.76 o
   4  -6   2      548.58      633.22     56.67 o
   5  -6   2      248.46      280.27     25.78 o
   6  -6   2     9836.07    10771.02    910.91 o
   7  -6   2      192.40      172.07      9.24 o
   8  -6   2     1793.96     1843.97     74.69 o
   9  -6   2     3794.74     3928.07     42.23 o
  10  -6   2      910.16      864.85     12.42 o
  -9  -5   2      369.04      328.59     60.18 o
  -8  -5   2      577.59      551.34    120.33 o
  -7  -5   2      895.89      829.08    119.28 o
  -6  -5   2      395.70      398.96     56.20 o
  -5  -5   2     5259.80     4728.38    623.27 o
  -4  -5   2     6428.88     5987.52    653.90 o
  -3  -5   2        9.09       21.58     12.57 o
  -2  -5   2    16285.03    17734.52     54.60 o
  -1  -5   2       15.87       40.71     18.92 o
   0  -5   2      130.74      252.12     49.31 o
   1  -5   2     4120.88     6116.84     45.64 o
   2  -5   2    23292.74    28983.39   2941.47 o
   3  -5   2     3082.79     3991.11     21.18 o
   4  -5   2      269.02      362.35     28.87 o
   5  -5   2    17883.11    20093.67    990.66 o
   6  -5   2      681.31      776.61     40.77 o
   7  -5   2     1581.32     1721.79     66.96 o
   8  -5   2      394.58      443.56     14.25 o
   9  -5   2     2434.01     2577.06     52.66 o
  10  -5   2      530.86      525.21    111.08 o
  -9  -4   2      426.98      411.62     38.15 o
  -8  -4   2     1158.86     1112.14    152.03 o
  -7  -4   2     2276.49     2170.59    269.38 o
  -6  -4   2     6955.35     6619.27    597.15 o
  -5  -4   2     2408.58     2145.93    251.90 o
  -4  -4   2       33.69       58.54     16.30 o
  -3  -4   2     4963.36     4508.22    288.55 o
  -2  -4   2     5768.88     5533.25    786.00 o
  -1  -4   2    10120.46    12053.06     50.77 o
   0  -4   2      240.35      398.28     22.79 o
   1  -4   2    17997.83    22271.09   2284.63 o
   2  -4   2    21056.74    29146.34   1741.00 o
   3  -4   2     4186.31     5269.58    125.52 o
   4  -4   2      855.09     1035.58     13.47 o
   5  -4   2       20.34       63.68     32.43 o
   6  -4   2     9294.49    10166.99     98.59 o
   7  -4   2     2064.91     2252.14     14.14 o
   8  -4   2     4302.12     4581.33     49.88 o
   9  -4   2     2229.35     2477.45    189.31 o
  10  -4   2     2019.85     2105.56     88.34 o
 -10  -3   2      288.79      272.50     19.75 o
  -9  -3   2     2287.50     2291.02    169.14 o
  -8  -3   2      473.94      535.37     73.15 o
  -7  -3   2      960.69      931.21    107.91 o
  -6  -3   2      936.63      871.12     77.47 o
  -5  -3   2     9443.42     8610.09    808.06 o
  -4  -3   2      700.46      645.87     51.85 o
  -3  -3   2     2255.21     2059.15    123.10 o
  -1  -3   2      144.42      190.68     22.48 o
   0  -3   2      887.34      985.66     22.22 o
   1  -3   2     7980.70    11161.45    659.06 o
   2  -3   2    17873.48    24911.92    760.32 o
   3  -3   2       33.05       91.48     15.80 o
   4  -3   2    10299.59    10925.16    156.80 o
   5  -3   2    14294.48    14947.34     61.52 o
   6  -3   2       89.85       96.97     14.44 o
   7  -3   2     5510.38     5748.99    127.54 o
   8  -3   2       33.97       53.07      9.42 o
   9  -3   2      491.09      562.85     45.56 o
  10  -3   2      108.77      110.62      9.85 o
 -10  -2   2     1324.38     1308.17     29.00 o
  -9  -2   2      569.63      616.91     43.39 o
  -8  -2   2      773.47      764.87     68.24 o
  -7  -2   2      116.13      112.50      7.85 o
  -6  -2   2    15239.14    13823.43   1011.11 o
  -5  -2   2     3236.73     2969.71    304.37 o
  -4  -2   2     1703.22     1431.62    137.90 o
  -3  -2   2     7346.88     6734.54    238.51 o
  -2  -2   2      924.25      880.86     49.05 o
  -1  -2   2    10494.84    11799.84     99.16 o
   0  -2   2    11935.86    13600.00     66.39 o
   1  -2   2    23590.49    34685.84    199.74 o
   2  -2   2    15911.04    21131.61     47.62 o
   3  -2   2    23797.75    26155.77    462.94 o
   4  -2   2     2372.63     2411.14     48.36 o
   5  -2   2      203.28      187.46     17.55 o
   6  -2   2     4309.65     4117.62    121.96 o
   7  -2   2     3612.90     3560.25    133.51 o
   8  -2   2     2170.57     2079.76     56.25 o
   9  -2   2      291.73      272.13      8.27 o
  10  -2   2     2351.96     2366.51    153.29 o
 -10  -1   2      926.81      930.83     51.90 o
  -9  -1   2     4517.18     4354.31    189.03 o
  -8  -1   2      162.83      174.59      8.07 o
  -7  -1   2     2464.67     2248.49     59.74 o
  -6  -1   2     2821.41     2560.34     50.28 o
  -5  -1   2     9060.06     8013.44    293.81 o
  -4  -1   2     1242.11     1077.50     17.56 o
  -3  -1   2     7719.15     6925.33    312.86 o
  -2  -1   2    39648.86    34271.53   2904.95 o
  -1  -1   2    13736.67    13482.09   1557.30 o
   0  -1   2    16628.75    17660.66   1330.80 o
   1  -1   2     6428.07     9982.88    137.78 o
   2  -1   2     4993.10     5548.57    168.33 o
   3  -1   2       14.48       35.30     11.90 o
   4  -1   2    11539.58    10679.41    121.56 o
   5  -1   2     2144.35     1918.78     31.49 o
   6  -1   2     1787.35     1682.96     15.06 o
   7  -1   2     9518.57     9027.91     55.67 o
   8  -1   2       26.54       31.33     10.06 o
   9  -1   2      272.54      271.98      9.61 o
  10  -1   2      266.02      266.18      7.77 o
 -11   0   2      250.74      214.79     16.71 o
 -10   0   2     2293.58     2313.50     43.30 o
  -9   0   2      504.00      515.01     17.39 o
  -8   0   2      572.19      520.26     19.57 o
  -7   0   2      839.21      793.74     14.84 o
  -6   0   2    11729.67    10210.88    231.92 o
  -5   0   2      327.58      299.06     22.32 o
  -4   0   2    17246.48    14023.17    440.17 o
  -3   0   2     8532.77     7126.69    200.49 o
  -2   0   2      169.18      185.08     13.43 o
  -1   0   2    11150.64    10180.43   1153.43 o
   0   0   2    20842.03    23085.37   3283.20 o
   1   0   2     1707.00     2222.72    143.93 o
   2   0   2     1130.18     1169.15     49.87 o
   3   0   2    34935.08    30251.88     63.98 o
   4   0   2     3716.50     3332.58     21.46 o
   5   0   2      309.38      292.60     24.37 o
   6   0   2     4659.33     4255.51     80.72 o
   7   0   2     1547.05     1436.17     19.18 o
   8   0   2      969.81      950.82     29.11 o
   9   0   2      219.57      234.42     10.65 o
  10   0   2     1975.83     1799.86     39.93 o
 -11   1   2        0.59        0.51     12.43 o
 -10   1   2      685.81      673.39     24.89 o
  -9   1   2     2998.33     3008.88    108.03 o
  -8   1   2     3922.46     3597.95    179.95 o
  -7   1   2     4418.40     4074.74    232.57 o
  -6   1   2     2311.26     1980.03     83.90 o
  -5   1   2     8057.70     6594.77    211.55 o
  -4   1   2     1352.80     1171.83     24.26 o
  -3   1   2     2817.05     2408.47    109.83 o
  -2   1   2     5893.32     5077.30    492.74 o
  -1   1   2    25685.63    20350.58    548.73 o
   0   1   2    26838.33    21472.88    284.36 o
   1   1   2      121.18      184.48     28.09 o
   2   1   2     5390.66     4725.05    236.30 o
   3   1   2     4036.89     3606.93    126.15 o
   4   1   2     8369.54     7091.66    161.13 o
   5   1   2       41.83       59.33      9.93 o
   6   1   2     3967.74     3621.63     20.46 o
   7   1   2     6052.32     5767.88    186.31 o
   8   1   2     1464.30     1421.52     48.16 o
   9   1   2      517.45      510.17     25.08 o
 -11   2   2     1185.63     1109.01    111.62 o
 -10   2   2     1969.34     2048.53    105.69 o
  -9   2   2      714.65      711.53     25.12 o
  -8   2   2     1593.24     1603.43     79.04 o
  -7   2   2     1343.10     1274.83     56.14 o
  -6   2   2     1886.65     1712.04    119.52 o
  -5   2   2      497.29      452.20     25.15 o
  -4   2   2    25256.03    19490.74    356.12 o
  -3   2   2     2121.61     1850.72    109.07 o
  -2   2   2      427.85      365.67     31.22 o
  -1   2   2    25225.01    24641.78     81.64 o
   0   2   2     6353.34     5937.09    547.34 o
   1   2   2      181.03      213.55     11.98 o
   2   2   2      407.66      409.59     16.83 o
   3   2   2    22343.87    17766.80    572.70 o
   4   2   2      222.06      207.02     13.02 o
   5   2   2     5604.00     5035.06    307.06 o
   6   2   2     2241.62     2091.77     40.03 o
   7   2   2      594.92      586.27     11.96 o
   8   2   2      188.24      213.27     24.26 o
   9   2   2      738.67      662.07     49.10 o
 -11   3   2        4.76        2.96      9.51 o
 -10   3   2      241.81      240.93     12.51 o
  -9   3   2      907.88      972.50     12.72 o
  -8   3   2     7256.12     7094.24    311.59 o
  -7   3   2     2903.51     2791.28     87.55 o
  -6   3   2        9.32      113.97     54.49 o
  -5   3   2    10855.62     9033.00    158.28 o
  -4   3   2      323.05      306.14     11.88 o
  -3   3   2     1681.35     1539.31     88.56 o
  -2   3   2      309.97      391.44     27.76 o
  -1   3   2    13737.39    13896.00     57.06 o
   0   3   2    14216.60    13673.15     57.32 o
   1   3   2     9298.80     8712.60    543.51 o
   2   3   2     7720.56     7211.28    722.46 o
   3   3   2     2389.95     2091.43     30.16 o
   4   3   2     6142.17     5420.24    156.77 o
   5   3   2      773.94      729.62     52.79 o
   6   3   2     1526.82     1472.16     91.85 o
   7   3   2      872.01      844.91     10.66 o
   8   3   2     1858.31     1841.20    205.87 o
 -10   4   2      233.08      236.81     11.15 o
  -9   4   2     2042.95     2040.13    110.08 o
  -8   4   2     3254.24     3304.53     91.42 o
  -7   4   2     1385.81     1408.82     41.36 o
  -6   4   2      106.15      108.14     11.15 o
  -5   4   2      408.22      434.17     10.94 o
  -4   4   2    16061.25    15076.68    724.41 o
  -3   4   2      944.02     1054.38     47.24 o
  -2   4   2     7966.37     8311.85    204.67 o
  -1   4   2    15396.41    15645.10     55.49 o
   0   4   2     5512.28     5306.87     34.43 o
   1   4   2      456.79      410.42     48.14 o
   2   4   2     1428.69     1395.58    119.64 o
   3   4   2     3637.43     2964.62    309.28 o
   4   4   2      702.42      646.84     86.54 o
   5   4   2     6069.56     5735.38   1029.07 o
   6   4   2      328.16      325.23     55.91 o
   7   4   2      221.50      202.15     33.12 o
   8   4   2      403.78      340.73     78.10 o
 -10   5   2      182.45      176.01     12.58 o
  -9   5   2      163.02      190.05     15.92 o
  -8   5   2     3817.91     3979.92    186.29 o
  -7   5   2      255.06      299.03     18.71 o
  -6   5   2     2525.44     2514.04     49.04 o
  -5   5   2     8139.06     8679.47    250.98 o
  -4   5   2      228.12      268.10     12.40 o
  -3   5   2     4494.08     5183.01     52.06 o
  -2   5   2      144.61      182.29     16.92 o
  -1   5   2     2133.99     2273.02     28.09 o
   0   5   2     1429.49     1521.11     25.78 o
   1   5   2    13379.31    13489.60    520.39 o
   2   5   2     2323.90     2049.77    161.33 o
   3   5   2      173.68      173.30     16.98 o
   4   5   2     4035.12     3657.20    836.51 o
   5   5   2       71.59       70.69     17.50 o
   6   5   2      209.54      184.50     19.41 o
   7   5   2       40.81       28.88      7.83 o
 -10   6   2      253.58      264.52     28.40 o
  -9   6   2     2407.55     2512.97     51.29 o
  -8   6   2     2435.44     2569.25     46.37 o
  -7   6   2     2267.11     2567.60    131.25 o
  -6   6   2      345.56      433.49     16.48 o
  -5   6   2       19.67       30.04     13.80 o
  -4   6   2     4183.57     4820.47    187.33 o
  -3   6   2     3212.72     3751.96     26.36 o
  -2   6   2     5700.21     6445.85     35.00 o
  -1   6   2     2216.36     2315.52     26.62 o
   0   6   2     3667.25     3902.24     31.07 o
   1   6   2     1919.71     1925.57     26.36 o
   2   6   2      496.02      486.10     16.82 o
   3   6   2      199.80      168.08     22.26 o
   4   6   2      448.09      383.93    106.58 o
   5   6   2     3179.68     2720.21    744.79 o
   6   6   2       25.64        6.18     19.68 o
  -9   7   2       64.48       85.28      8.33 o
  -8   7   2      971.69      998.29     13.14 o
  -7   7   2        8.66       20.17     20.83 o
  -6   7   2     4133.00     4986.87    217.98 o
  -5   7   2     2017.20     2372.07    107.78 o
  -4   7   2      286.42      416.15     22.35 o
  -3   7   2     7680.05     8423.13     33.80 o
  -2   7   2       67.99       82.53     13.89 o
  -1   7   2      315.52      311.51     19.81 o
   0   7   2      520.76      546.98     21.17 o
   1   7   2     6307.76     5987.68     37.52 o
   2   7   2      484.30      454.73     16.71 o
   3   7   2      567.73      546.56     29.34 o
   4   7   2     2931.52     2482.11    571.14 o
   5   7   2        5.50        1.13     10.96 o
  -8   8   2      184.28      180.16     11.09 o
  -7   8   2     3042.91     3298.70    106.86 o
  -6   8   2      515.88      598.34     12.09 o
  -5   8   2       16.31       18.71     12.50 o
  -4   8   2     1047.69     1209.76     23.00 o
  -3   8   2     1431.50     1638.69     22.74 o
  -2   8   2     1881.47     2136.53     24.00 o
  -1   8   2      175.64      216.51     14.10 o
   0   8   2     3126.10     3183.70     28.29 o
   1   8   2     1422.22     1399.81     24.16 o
   2   8   2     1366.75     1259.12     26.67 o
   3   8   2       17.25       19.51     17.49 o
   4   8   2      292.01      259.32     21.01 o
  -7   9   2      131.53      137.12     10.01 o
  -6   9   2     1465.09     1457.10     93.71 o
  -5   9   2       64.25      100.39     18.92 o
  -4   9   2      724.62      741.64     16.09 o
  -3   9   2     4382.44     4506.54     29.03 o
  -2   9   2      274.94      280.22     18.76 o
  -1   9   2      374.01      365.42     19.07 o
   0   9   2      157.30      200.00     18.44 o
   1   9   2     1453.99     1167.58     26.88 o
   2   9   2       19.04        9.12     23.21 o
  -4  10   2      865.11      770.67     15.51 o
  -3  10   2      395.50      335.61     18.13 o
  -2  10   2      815.45      685.68     19.91 o
  -1  10   2      859.68      710.15     20.28 o
  -2 -11   3     1994.41     1613.58     27.75 o
  -1 -11   3      285.17      255.95     12.49 o
   0 -11   3     4160.69     3688.11     43.94 o
   1 -11   3      317.23      310.55     13.23 o
   2 -11   3      319.71      277.95     31.10 o
   3 -11   3     1301.49     1096.99     77.44 o
   4 -11   3     3136.38     2369.96     24.68 o
   5 -11   3     1296.27     1018.93     20.17 o
  -4 -10   3     1136.71      943.58     18.71 o
  -3 -10   3      947.05      899.60     32.89 o
  -2 -10   3      301.67      261.30     15.82 o
  -1 -10   3     1430.18     1421.21     56.93 o
   0 -10   3      321.32      342.78     30.99 o
   1 -10   3     3358.85     3418.11     70.06 o
   2 -10   3      249.21      250.43     12.16 o
   3 -10   3     2998.93     2830.38     26.78 o
   4 -10   3     3515.89     3319.15     27.09 o
   5 -10   3      476.36      445.07     18.44 o
   6 -10   3      373.28      322.80     37.65 o
   7 -10   3        4.86       49.38     16.87 o
  -5  -9   3       31.89       38.20     14.20 o
  -4  -9   3      713.96      650.63     17.92 o
  -3  -9   3     1593.70     1528.14     32.75 o
  -2  -9   3      791.06      758.86     21.09 o
  -1  -9   3       27.49       29.37     12.74 o
   0  -9   3    11572.22    13419.00   1337.83 o
   1  -9   3      146.16      245.42     43.49 o
   2  -9   3      486.37      523.19     21.38 o
   3  -9   3     2239.13     2383.74     26.46 o
   4  -9   3     3202.08     3161.43     27.35 o
   5  -9   3      446.87      426.38     10.63 o
   6  -9   3      714.71      645.73     33.77 o
   7  -9   3     4430.58     4194.20     22.51 o
   8  -9   3      145.80      161.72     21.19 o
  -6  -8   3      677.30      626.47     15.93 o
  -5  -8   3      179.86      178.42     10.79 o
  -4  -8   3     6699.18     6729.06     31.86 o
  -3  -8   3     4219.24     4488.32    119.55 o
  -2  -8   3      310.81      355.94     18.29 o
  -1  -8   3     5240.22     5572.83    361.34 o
   0  -8   3        5.45       53.15     14.30 o
   1  -8   3     5712.35     7088.64   1071.51 o
   2  -8   3      344.97      464.09     23.53 o
   3  -8   3     6068.31     7113.13     38.09 o
   4  -8   3     7387.32     7625.98    393.80 o
   5  -8   3     4224.61     4267.81    208.05 o
   6  -8   3     1118.52     1161.97     12.73 o
   7  -8   3      189.09      238.73     26.38 o
   8  -8   3     2728.20     2608.25     16.63 o
   9  -8   3      593.72      530.45     30.36 o
  -7  -7   3     3139.36     2743.57    524.22 o
  -6  -7   3       56.83       51.93      7.23 o
  -5  -7   3      374.61      341.72     69.87 o
  -4  -7   3     2665.04     2874.29     24.99 o
  -3  -7   3     2664.47     2879.14    128.03 o
  -2  -7   3      135.17      139.12     13.05 o
  -1  -7   3     2699.22     2803.51    294.76 o
   0  -7   3    14596.30    16515.03    593.98 o
   1  -7   3     2338.87     3216.92     35.32 o
   2  -7   3     6459.67     8835.98     45.74 o
   3  -7   3     2155.44     2491.91    304.83 o
   4  -7   3     4747.11     5236.05    144.57 o
   5  -7   3      195.15      271.28     47.89 o
   6  -7   3     5563.10     5881.76     62.09 o
   7  -7   3     2237.64     2359.36     63.77 o
   8  -7   3       75.05       91.92     15.69 o
   9  -7   3     4745.02     4431.98    131.68 o
  -8  -6   3     2163.27     1832.70    204.25 o
  -7  -6   3       42.01       55.88      7.70 o
  -6  -6   3      423.32      389.86     22.14 o
  -5  -6   3       37.75       40.56     11.20 o
  -4  -6   3     7391.38     6807.99    570.80 o
  -3  -6   3     3692.99     4221.53    436.58 o
  -2  -6   3     7879.71     8904.93     37.99 o
  -1  -6   3     8547.11     9593.34     37.94 o
   0  -6   3      662.76      708.09     29.66 o
   1  -6   3     6975.38     9441.02     47.84 o
   2  -6   3     2838.38     3673.74    364.09 o
   3  -6   3     2366.44     2807.79    101.10 o
   4  -6   3     2334.12     2809.80     66.99 o
   5  -6   3    12056.72    13210.34     29.97 o
   6  -6   3      796.98      881.86     14.06 o
   7  -6   3      102.33      152.61     10.55 o
   8  -6   3     1351.94     1409.26     28.32 o
   9  -6   3      442.85      547.29     17.84 o
  10  -6   3      960.28      929.44     49.31 o
  -9  -5   3        7.79       22.39      8.73 o
  -8  -5   3      810.89      754.93     93.69 o
  -7  -5   3     4126.35     3874.67    656.81 o
  -6  -5   3     1892.81     1730.97    191.46 o
  -5  -5   3     4785.73     4412.73    519.76 o
  -4  -5   3     6666.69     6571.56    477.42 o
  -3  -5   3     7716.80     7671.13    858.90 o
  -2  -5   3       52.21      183.71     13.78 o
  -1  -5   3     4817.23     6006.59     35.21 o
   0  -5   3     8439.30     8675.43     43.28 o
   1  -5   3    10084.27    13307.52     54.39 o
   2  -5   3    19857.29    24430.66   1891.52 o
   3  -5   3     1126.60     1517.84     49.49 o
   4  -5   3     4613.46     5374.85    178.55 o
   5  -5   3     2534.19     2973.08    104.14 o
   6  -5   3     5157.06     5768.24    114.67 o
   7  -5   3      160.52      170.37     31.81 o
   8  -5   3      260.57      289.77     33.25 o
   9  -5   3     7034.96     7222.41    392.51 o
  10  -5   3       15.27       28.41     27.14 o
  -9  -4   3     1079.19     1086.73     65.89 o
  -8  -4   3     2463.82     2279.58    273.57 o
  -7  -4   3       22.68       28.47     11.16 o
  -6  -4   3     1270.71     1264.56    113.49 o
  -5  -4   3      479.46      426.70     48.81 o
  -4  -4   3     2772.09     2751.59    154.03 o
  -3  -4   3       26.75      108.38     31.15 o
  -1  -4   3     2735.17     3064.29     28.71 o
   0  -4   3      994.56     1205.84     24.00 o
   1  -4   3    16662.63    20445.13    810.83 o
   2  -4   3     4649.01     6466.10     74.04 o
   3  -4   3      892.74     1108.91     63.32 o
   4  -4   3       10.07       70.64     11.01 o
   5  -4   3    20169.12    22733.97    425.13 o
   6  -4   3      886.73      982.71     15.85 o
   7  -4   3     1794.89     1988.04     22.37 o
   8  -4   3     2789.35     2840.40     55.70 o
   9  -4   3       98.38      128.77     47.29 o
  10  -4   3     1353.85     1389.82    170.16 o
 -10  -3   3     1145.50     1025.47     61.25 o
  -9  -3   3        3.18       52.56     27.25 o
  -8  -3   3       88.95      101.11     34.71 o
  -7  -3   3     2248.82     2115.85     70.47 o
  -6  -3   3     5925.50     5357.22    338.73 o
  -5  -3   3     8251.60     7363.07    390.76 o
  -4  -3   3     2824.59     2609.57    138.37 o
  -3  -3   3    17485.08    16699.38    567.72 o
  -2  -3   3     2233.66     2556.74    113.78 o
  -1  -3   3     2160.33     2457.60     34.66 o
   0  -3   3       87.75      112.13     21.27 o
   1  -3   3     8005.61    10317.05    129.63 o
   2  -3   3    15834.50    22023.70    689.06 o
   3  -3   3     1969.53     2643.20     21.17 o
   4  -3   3     6163.75     6995.87     23.80 o
   5  -3   3     4681.15     4981.50     56.12 o
   6  -3   3     5771.32     6229.68    124.97 o
   7  -3   3      488.02      514.40      9.19 o
   8  -3   3      954.85      965.18     36.44 o
   9  -3   3     2839.55     3012.64     82.11 o
  10  -3   3     1365.24     1381.55    148.60 o
 -10  -2   3       86.68       66.78     11.11 o
  -9  -2   3     3036.82     3061.42     95.05 o
  -8  -2   3     1114.29     1093.51     80.37 o
  -7  -2   3     1055.32      973.50     81.72 o
  -6  -2   3     9261.69     8404.17    771.07 o
  -5  -2   3      913.55      810.85     68.37 o
  -4  -2   3     1474.29     1412.58     91.35 o
  -3  -2   3      144.85      188.35     11.92 o
  -2  -2   3    47749.02    37918.38   1051.23 o
  -1  -2   3      271.83      332.72     21.17 o
   0  -2   3    10219.93    10508.39    583.32 o
   2  -2   3     2490.89     3552.61    123.34 o
   3  -2   3     2776.59     3544.79     49.07 o
   4  -2   3      107.76      179.59     29.92 o
   5  -2   3    10520.40    10687.48    500.93 o
   6  -2   3       26.55       14.48      9.35 o
   7  -2   3     7252.12     7049.78     57.95 o
   8  -2   3     1430.74     1424.43     97.07 o
   9  -2   3       12.03       64.93     10.86 o
  10  -2   3     1057.26     1009.21    107.94 o
 -10  -1   3     3607.02     3656.71    171.56 o
  -9  -1   3      128.08      133.48     12.28 o
  -8  -1   3      161.94      202.26     19.88 o
  -7  -1   3     1283.82     1215.52     22.65 o
  -6  -1   3     7360.91     6747.06    281.05 o
  -5  -1   3     4497.26     4050.79    102.37 o
  -4  -1   3     3102.53     2710.85    184.87 o
  -3  -1   3    25919.29    22907.36   1291.10 o
  -2  -1   3     2090.71     2088.41    214.51 o
  -1  -1   3     9594.95     8456.09    585.02 o
   0  -1   3      480.91      592.43     41.68 o
   1  -1   3     4175.22     5686.18    393.28 o
   2  -1   3     8931.44    12317.93    463.80 o
   3  -1   3    20797.89    22713.47    492.33 o
   4  -1   3     7790.48     7809.53    336.63 o
   5  -1   3     1691.26     1592.63     70.76 o
   6  -1   3     8341.15     7630.66    171.39 o
   7  -1   3      169.92      156.12     23.03 o
   8  -1   3      520.93      534.41     11.97 o
   9  -1   3      321.39      325.88      8.60 o
  10  -1   3     1574.13     1450.27     51.93 o
 -11   0   3      328.63      274.67     23.51 o
 -10   0   3       14.98       30.77      8.07 o
  -9   0   3     3103.68     3124.78     71.51 o
  -8   0   3      197.22      209.52     11.06 o
  -7   0   3     3973.99     3666.68     44.59 o
  -6   0   3    11536.17     9929.48    147.40 o
  -5   0   3     4673.34     3924.47     65.23 o
  -4   0   3     1165.96     1099.64     62.15 o
  -3   0   3        6.80       97.71     41.16 o
  -2   0   3    19197.88    16849.82   1531.94 o
  -1   0   3     7636.70     6221.91    470.38 o
   0   0   3    19281.47    18825.72   1937.26 o
   1   0   3    14889.21    17421.46   2383.03 o
   2   0   3     5965.30     6761.69    516.58 o
   3   0   3     5332.89     5247.06    184.74 o
   4   0   3      527.63      557.89     31.60 o
   5   0   3      766.70      681.72     21.62 o
   6   0   3      205.20      196.67     10.25 o
   7   0   3     7433.52     7125.20     60.80 o
   8   0   3        8.23       18.91      9.03 o
   9   0   3      291.78      276.53      8.78 o
 -11   1   3      226.82      228.07     11.35 o
 -10   1   3     4322.37     4246.41    116.26 o
  -9   1   3        0.83       22.28     12.31 o
  -8   1   3     1688.81     1526.28    114.31 o
  -7   1   3     1210.14     1070.35     92.62 o
  -6   1   3     2901.58     2374.57    129.51 o
  -5   1   3     1436.73     1211.54     41.90 o
  -4   1   3    13848.77    11664.50   1459.59 o
  -3   1   3    12192.32    11056.10   1611.97 o
  -2   1   3      432.26      434.72     47.17 o
  -1   1   3    22097.82    17887.52    552.59 o
   0   1   3        2.24       35.32     12.39 o
   1   1   3      114.28      171.73     21.82 o
   2   1   3     2095.62     2038.72    195.56 o
   3   1   3    17942.85    16581.38   1213.91 o
   4   1   3     1760.76     1563.66     86.87 o
   5   1   3       31.26       68.64     10.91 o
   6   1   3     8422.39     7525.88    259.10 o
   7   1   3      145.77      134.65     10.15 o
   8   1   3      625.46      590.89      9.93 o
   9   1   3        7.69       22.49      8.67 o
 -11   2   3      446.42      416.90     32.51 o
 -10   2   3       30.72       56.61      9.77 o
  -9   2   3     2090.46     2043.53     76.31 o
  -8   2   3     1553.58     1441.99     27.54 o
  -7   2   3     3825.28     3456.36     59.89 o
  -6   2   3     4478.84     3807.44     69.73 o
  -5   2   3    12778.54    10845.59    601.10 o
  -4   2   3     3159.38     2841.68    303.77 o
  -3   2   3       27.56       67.78     12.28 o
  -2   2   3     4378.83     4435.72    702.84 o
  -1   2   3     5083.60     4859.86    562.81 o
   0   2   3    13525.12    12326.93    696.81 o
   1   2   3      365.02      382.68     52.79 o
   2   2   3     9989.54     8763.84    827.10 o
   3   2   3    10370.13     8742.02    883.82 o
   4   2   3     1100.29      974.49     59.95 o
   5   2   3      218.25      184.69      9.26 o
   6   2   3        9.91       17.77      8.39 o
   7   2   3     3926.04     3910.07    317.51 o
   8   2   3      670.46      617.61     10.43 o
   9   2   3     1023.09      853.28    131.34 o
 -10   3   3     1304.89     1309.27     17.85 o
  -9   3   3      408.96      431.32     21.77 o
  -8   3   3     4888.50     4568.72    150.94 o
  -7   3   3      324.56      310.78      9.49 o
  -6   3   3     1402.67     1264.25     39.44 o
  -5   3   3      770.36      721.51     76.67 o
  -4   3   3    12984.40    12139.42   1489.32 o
  -3   3   3      515.33      545.05     82.03 o
  -2   3   3     1181.59     1165.01    136.21 o
  -1   3   3    24126.90    23765.79     66.18 o
   0   3   3       11.37       37.36     23.42 o
   1   3   3      746.08      770.75    135.39 o
   2   3   3     1647.71     1545.87    177.85 o
   3   3   3     6675.44     5756.19    550.42 o
   4   3   3       33.86       48.04     17.11 o
   5   3   3     2864.18     2648.23    293.06 o
   6   3   3     4472.60     4097.92    260.99 o
   7   3   3        6.13       11.05      9.09 o
   8   3   3     1582.50     1461.12    156.25 o
 -10   4   3       36.50       55.24      8.73 o
  -9   4   3     2131.50     2123.17     88.61 o
  -8   4   3      780.56      805.83     30.13 o
  -7   4   3     1535.55     1463.14     85.86 o
  -6   4   3       50.15      105.58     26.74 o
  -5   4   3    11880.69    11452.25   1531.04 o
  -4   4   3     2374.02     2535.09    274.52 o
  -3   4   3      917.37     1177.23    111.40 o
  -2   4   3     1943.87     1921.07     22.58 o
  -1   4   3      216.64      235.79     24.00 o
   0   4   3     4718.90     4728.50     35.63 o
   1   4   3     2504.66     2626.25    299.70 o
   2   4   3     7344.57     7529.52   1112.18 o
   3   4   3     3530.93     3090.01    513.26 o
   4   4   3     4535.50     4190.30    645.65 o
   5   4   3      279.73      244.52     23.87 o
   6   4   3       19.63       43.25     12.94 o
   7   4   3      758.88      700.77    147.55 o
 -10   5   3      144.43      142.62     11.78 o
  -9   5   3      998.54     1037.99     33.30 o
  -8   5   3     5378.36     5395.81    305.65 o
  -7   5   3      268.66      304.95     23.01 o
  -6   5   3     2009.25     2127.47    285.41 o
  -5   5   3     1197.27     1429.38    112.11 o
  -4   5   3     5296.33     6400.54    352.87 o
  -3   5   3      192.71      210.74     22.01 o
  -2   5   3     2547.14     2773.11     24.05 o
  -1   5   3    11546.80    11687.32     45.32 o
   0   5   3      938.62      948.46     23.63 o
   1   5   3     3980.50     3898.62     34.11 o
   2   5   3      876.31      921.90    135.16 o
   3   5   3     1196.93     1004.82     89.85 o
   4   5   3       42.51       47.27     10.45 o
   5   5   3     2076.05     1837.42    406.92 o
   6   5   3      233.88      187.23     36.26 o
   7   5   3      156.78      129.50      9.82 o
  -9   6   3     1705.99     1723.20     51.62 o
  -8   6   3      402.47      401.14     34.82 o
  -7   6   3      622.85      660.75     78.03 o
  -6   6   3      763.14      829.47     79.61 o
  -5   6   3     4837.13     5851.47    366.05 o
  -4   6   3      272.52      345.68     28.20 o
  -3   6   3     4620.46     5374.99     31.49 o
  -2   6   3     1564.87     1605.11     19.33 o
  -1   6   3        7.40        6.50     14.36 o
   0   6   3     2057.40     1942.55     21.54 o
   1   6   3     3192.12     3139.79     30.91 o
   2   6   3     1446.38     1492.04     23.19 o
   3   6   3       42.41       59.67     10.52 o
   4   6   3     4618.78     4002.08    968.18 o
   5   6   3      276.08      244.44     78.89 o
   6   6   3       11.06       10.83      9.36 o
  -9   7   3      569.19      595.81     65.38 o
  -8   7   3     1736.27     1956.87    165.67 o
  -7   7   3     1601.74     1862.28    129.27 o
  -6   7   3     1749.04     2133.96    125.64 o
  -5   7   3      594.90      720.18     28.29 o
  -4   7   3     1949.35     2244.57     21.12 o
  -3   7   3      141.64      200.74     20.17 o
  -2   7   3     1227.76     1434.76     22.79 o
  -1   7   3     1164.12     1322.05     22.85 o
   0   7   3     2426.84     2503.68     26.72 o
   1   7   3     3331.21     3292.69     30.86 o
   2   7   3       18.41       50.14     24.84 o
   3   7   3      408.25      388.69     26.30 o
   4   7   3       78.12       97.36     21.27 o
  -7   8   3      591.12      716.34     14.21 o
  -6   8   3      586.37      732.36     38.75 o
  -5   8   3      712.53      921.68     22.69 o
  -4   8   3       30.07        8.23     13.83 o
  -3   8   3     4794.37     5287.59     30.44 o
  -2   8   3      431.21      377.27     19.60 o
  -1   8   3      129.32      115.43     18.13 o
   0   8   3     1649.27     1689.84     24.05 o
   1   8   3      647.16      563.65     25.57 o
   2   8   3       78.09      115.54     24.31 o
  -6   9   3      878.92      906.22     22.32 o
  -5   9   3        3.86       47.11     18.29 o
  -4   9   3     1410.31     1435.97     22.22 o
  -3   9   3       34.10       27.67     12.99 o
  -2   9   3      435.80      472.32     18.71 o
  -1   9   3        0.85       -0.21     17.55 o
   0   9   3     1315.42     1188.70     22.74 o
   1   9   3     1099.97      972.09     23.63 o
  -2 -11   4     1532.26     1414.44     74.30 o
  -1 -11   4     1235.80     1107.37     22.37 o
   0 -11   4       75.03       90.19     13.01 o
   1 -11   4      599.64      539.61     13.27 o
   2 -11   4     3916.03     3575.23     71.42 o
   3 -11   4      415.30      360.81     12.00 o
   4 -11   4     5835.77     5029.84     30.76 o
   5 -11   4      720.73      642.29     19.07 o
  -4 -10   4      623.14      640.09     17.19 o
  -3 -10   4      276.94      274.36     22.60 o
  -2 -10   4     1034.46      956.96     14.52 o
  -1 -10   4      429.43      451.37     20.36 o
   0 -10   4     5640.67     6102.55    423.30 o
   1 -10   4     2230.54     2329.16     94.79 o
   2 -10   4      144.54      181.14     12.15 o
   3 -10   4     4988.25     4946.89     31.02 o
   4 -10   4      798.62      845.97     20.54 o
   5 -10   4      768.67      756.63     19.70 o
   6 -10   4       14.12       13.97     11.68 o
   7 -10   4     4538.47     3854.31    363.59 o
  -6  -9   4       14.16       33.17     14.30 o
  -5  -9   4     2073.02     1956.91     20.64 o
  -4  -9   4     1135.28     1076.58     29.75 o
  -3  -9   4     2627.74     2643.44    133.27 o
  -2  -9   4     2392.35     2334.57    207.23 o
  -1  -9   4     2058.90     2061.89     86.43 o
   0  -9   4     1270.42     1353.32     75.35 o
   1  -9   4      396.07      479.41     76.29 o
   2  -9   4      811.60      964.80     24.05 o
   3  -9   4     1803.96     2096.18     26.20 o
   4  -9   4     8645.71     9406.33     38.41 o
   5  -9   4      164.67      171.49     13.52 o
   6  -9   4     1531.80     1423.81     13.44 o
   7  -9   4     1983.44     1896.84     41.16 o
   8  -9   4     1036.31      907.76     93.35 o
  -7  -8   4     1610.35     1607.99     18.44 o
  -6  -8   4      882.42      838.05     16.92 o
  -5  -8   4      328.13      374.70     16.24 o
  -4  -8   4     4528.91     4406.27    273.28 o
  -3  -8   4      485.69      540.96     44.09 o
  -2  -8   4      874.74      860.50    102.52 o
  -1  -8   4      334.42      421.50     13.53 o
   0  -8   4    18001.23    19262.00    321.85 o
   1  -8   4     2015.86     2626.55     31.33 o
   2  -8   4     1491.91     1848.18     22.95 o
   3  -8   4    15644.58    18884.76     53.81 o
   4  -8   4      141.69      141.85     10.43 o
   5  -8   4     1239.95     1306.84     94.19 o
   6  -8   4        0.99       -8.91     33.43 o
   7  -8   4     3278.95     3165.27     96.94 o
   8  -8   4      416.95      419.70     57.09 o
  -7  -7   4      194.55      184.17      9.65 o
  -6  -7   4       21.58       36.20      9.80 o
  -5  -7   4     1185.64     1214.64     19.33 o
  -4  -7   4     2872.46     2869.73    150.49 o
  -3  -7   4     3167.87     3629.02    325.65 o
  -2  -7   4       70.88       86.35     17.50 o
  -1  -7   4     8172.53     8464.93   1062.68 o
   0  -7   4     3397.52     3734.66     20.59 o
   1  -7   4     3617.05     4693.66     35.05 o
   2  -7   4       90.29      115.07     22.53 o
   3  -7   4     2688.52     2863.62    306.11 o
   4  -7   4     6643.81     7576.92    193.24 o
   5  -7   4     7590.22     7999.47     61.57 o
   6  -7   4     5338.78     5566.07    191.38 o
   7  -7   4     1484.03     1599.76     77.13 o
   8  -7   4     4068.02     4188.52    279.20 o
   9  -7   4       39.79       29.57      9.62 o
  -8  -6   4       25.92       49.03      9.41 o
  -7  -6   4     2622.46     2570.55    374.67 o
  -6  -6   4      130.63      128.55     39.48 o
  -5  -6   4     1441.87     1304.23    195.18 o
  -4  -6   4    12607.39    12680.39    514.73 o
  -3  -6   4      846.40      912.47    110.01 o
  -2  -6   4      796.28      965.90     86.67 o
  -1  -6   4     1010.89     1161.16     56.56 o
   0  -6   4    14356.03    14043.08     46.69 o
   1  -6   4      137.92      211.58     23.06 o
   2  -6   4     9324.72    11028.10    867.40 o
   3  -6   4    12415.04    14699.35    283.76 o
   4  -6   4      497.61      609.97     43.44 o
   5  -6   4     3574.99     3855.77    169.11 o
   6  -6   4       61.97      120.76     10.09 o
   7  -6   4      440.33      477.83     16.87 o
   8  -6   4       37.79       51.77      9.81 o
   9  -6   4     3511.83     3678.35    173.88 o
  -9  -5   4       76.46       63.20     31.31 o
  -8  -5   4     5208.74     5077.98    482.56 o
  -7  -5   4      148.85      127.44     31.05 o
  -6  -5   4     1418.06     1287.29    222.72 o
  -5  -5   4     1694.58     1611.36     89.81 o
  -4  -5   4     2795.59     2583.38    189.32 o
  -3  -5   4     4068.80     4636.64     48.70 o
  -2  -5   4     7747.39     9477.93    884.43 o
  -1  -5   4    17078.77    18041.89     48.10 o
   0  -5   4     4997.55     5382.06     30.97 o
   1  -5   4    22490.97    26178.40     64.29 o
   2  -5   4      320.62      461.80     40.53 o
   3  -5   4      327.93      441.11     14.51 o
   4  -5   4     4140.21     4829.61    230.37 o
   5  -5   4    10807.11    12510.82    243.96 o
   6  -5   4     4177.63     4777.66    171.55 o
   7  -5   4       97.09      133.85     32.51 o
   8  -5   4     5799.84     6192.67    233.17 o
   9  -5   4      449.47      450.89     35.34 o
  -9  -4   4      757.11      720.93     58.58 o
  -8  -4   4      224.61      211.95     24.52 o
  -7  -4   4     2913.95     2726.27    268.83 o
  -6  -4   4     1590.07     1585.86    103.15 o
  -5  -4   4     3328.68     3190.38    172.95 o
  -4  -4   4     8744.97     8676.42    520.01 o
  -3  -4   4     7831.40     7768.58    352.21 o
  -2  -4   4     4113.09     5080.07    420.42 o
  -1  -4   4      256.51      314.44     30.00 o
   0  -4   4     8484.95     8893.20     38.51 o
   1  -4   4     4661.77     6118.53    259.47 o
   2  -4   4    22240.86    29298.91   1339.76 o
   3  -4   4      546.81      631.65     43.73 o
   4  -4   4     6654.05     8129.93    233.14 o
   5  -4   4    11308.78    13021.10    127.38 o
   6  -4   4      866.14     1015.68     13.99 o
   7  -4   4      362.11      362.12     26.49 o
   8  -4   4        0.54       26.32     15.54 o
   9  -4   4     3561.26     3578.03    210.27 o
  10  -4   4      105.57      112.17     11.61 o
 -10  -3   4       10.86       12.08     11.74 o
  -9  -3   4      760.62      765.16     29.01 o
  -8  -3   4     4128.87     3955.17    210.39 o
  -7  -3   4      116.03      129.95     10.87 o
  -6  -3   4     6833.25     6311.08    248.34 o
  -5  -3   4     1632.99     1582.11     90.68 o
  -4  -3   4      183.80      191.35     13.26 o
  -3  -3   4     4898.59     4883.58    280.31 o
  -2  -3   4    13788.59    14800.17     47.73 o
  -1  -3   4     5968.57     6524.59    146.85 o
   0  -3   4       57.29      111.99     26.09 o
   1  -3   4    41727.73    52397.95     92.90 o
   2  -3   4      147.37      179.70     12.78 o
   3  -3   4       76.62      124.87     17.53 o
   4  -3   4     1814.28     2085.90     15.76 o
   5  -3   4     4449.39     4878.68     54.76 o
   6  -3   4      505.07      531.33     17.13 o
   7  -3   4     1520.42     1733.20     67.80 o
   8  -3   4     4423.54     4479.48     50.69 o
   9  -3   4      103.60      129.70     19.36 o
  10  -3   4     1015.30     1003.15     62.64 o
 -10  -2   4     1525.26     1524.53     67.14 o
  -9  -2   4     1210.80     1256.45     66.60 o
  -8  -2   4      616.27      593.71     29.86 o
  -7  -2   4     3471.22     3405.10    303.12 o
  -6  -2   4     1655.21     1512.75    121.35 o
  -5  -2   4     2193.60     1910.23    159.15 o
  -4  -2   4     2212.45     2178.41     95.37 o
  -3  -2   4    19711.12    19008.31    580.50 o
  -2  -2   4    18020.20    16352.45   1113.06 o
  -1  -2   4      981.18      888.05     20.36 o
   0  -2   4     9164.06    10027.61    616.67 o
   1  -2   4      481.04      720.54     47.82 o
   2  -2   4    14142.70    18960.16    852.31 o
   3  -2   4     2469.01     3340.31    157.22 o
   4  -2   4     7640.06     8414.94     97.20 o
   5  -2   4    12103.71    12595.29    527.49 o
   6  -2   4     3221.81     3108.02     24.02 o
   7  -2   4     1359.72     1291.66     11.70 o
   8  -2   4      236.38      247.49     11.97 o
   9  -2   4     1778.84     1648.19     70.76 o
 -10  -1   4       44.69       52.67      8.87 o
  -9  -1   4      828.57      799.01     30.50 o
  -8  -1   4     1061.21     1060.23     45.61 o
  -7  -1   4     1352.74     1281.07     60.06 o
  -6  -1   4    17639.71    16206.89    754.50 o
  -5  -1   4       96.59      104.93     16.90 o
  -4  -1   4     2414.23     2323.93    185.70 o
  -3  -1   4    12334.74    11505.62    954.79 o
  -2  -1   4    14971.25    12156.62   1400.35 o
  -1  -1   4      232.84      273.53     43.10 o
   0  -1   4     6871.09     6964.56   1278.13 o
   1  -1   4    33787.84    43693.05   2604.23 o
   2  -1   4     1183.58     1569.87     69.37 o
   3  -1   4     5413.73     6310.82    102.77 o
   4  -1   4     2423.54     2482.22     39.47 o
   5  -1   4     1610.27     1693.96     14.46 o
   6  -1   4      288.21      329.59     33.35 o
   7  -1   4     4044.36     4049.02     77.30 o
   8  -1   4     1502.92     1448.80     29.37 o
   9  -1   4      112.31      100.89     11.35 o
 -10   0   4     2743.39     2667.34     28.24 o
  -9   0   4      949.52      993.04     21.18 o
  -8   0   4       13.18       38.40      9.25 o
  -7   0   4     6014.07     5401.20     64.49 o
  -6   0   4      391.47      343.93      8.84 o
  -5   0   4     1162.39     1132.97    103.52 o
  -4   0   4     1329.51     1390.31    125.04 o
  -3   0   4    17850.78    16777.53   1661.01 o
  -2   0   4     4903.41     4026.36    285.98 o
  -1   0   4    20767.81    18960.68   2674.45 o
   0   0   4     6308.24     7350.41    813.79 o
   1   0   4       12.06       49.01     25.05 o
   2   0   4     7942.97     9136.25    904.04 o
   3   0   4     5574.41     5944.34    444.19 o
   4   0   4     3446.79     3446.30    126.29 o
   5   0   4     2183.93     2111.84     92.71 o
   6   0   4     7536.61     7296.83    219.43 o
   7   0   4     1219.61     1183.85     51.58 o
   8   0   4        7.80       22.88     13.81 o
   9   0   4      646.49      612.89     15.99 o
 -11   1   4      796.70      579.94     13.78 o
 -10   1   4      945.00      947.90     47.47 o
  -9   1   4      741.30      728.81     25.88 o
  -8   1   4       56.11       61.26     13.72 o
  -7   1   4     1444.93     1305.14     99.15 o
  -6   1   4    12583.99    11124.66    962.53 o
  -5   1   4     3007.49     2735.52    393.14 o
  -4   1   4     7338.12     6892.45   1048.18 o
  -3   1   4    10890.90    10110.41   1333.47 o
  -2   1   4     6959.39     5460.07    162.37 o
  -1   1   4        8.63       60.29     10.48 o
   0   1   4     2968.36     3131.08    479.83 o
   1   1   4     4834.48     5268.71    376.15 o
   2   1   4     3645.74     3870.10    607.13 o
   3   1   4     9367.38     9045.68    913.92 o
   4   1   4      264.53      270.86     24.11 o
   5   1   4      707.13      620.38     39.30 o
   6   1   4      420.37      423.62     10.68 o
   7   1   4     2177.62     1932.87     38.13 o
   8   1   4        8.43       15.39      7.99 o
   9   1   4      285.51      232.47     31.28 o
 -10   2   4     3479.34     3352.79    270.22 o
  -9   2   4       50.40       93.58      8.29 o
  -8   2   4     3101.47     2766.27    106.95 o
  -7   2   4     6716.68     6035.67    287.57 o
  -6   2   4      168.17      170.45     22.26 o
  -5   2   4     3785.47     3721.09    501.19 o
  -4   2   4     1478.48     1583.88    267.16 o
  -3   2   4     4630.50     4911.50    873.43 o
  -2   2   4      367.50      331.75     35.85 o
  -1   2   4    28599.45    26283.32    430.95 o
   0   2   4     3011.57     2825.71    144.49 o
   1   2   4       35.47       50.34      9.99 o
   2   2   4     9297.41     8721.01    874.82 o
   3   2   4     1457.46     1377.76    160.90 o
   4   2   4      774.58      741.55     71.13 o
   5   2   4       27.18       42.04      9.91 o
   6   2   4     4842.75     4255.42     86.56 o
   7   2   4      663.88      608.55     65.68 o
   8   2   4      192.25      217.24     17.16 o
 -10   3   4      481.78      492.61     36.28 o
  -9   3   4     1221.10     1190.36     42.77 o
  -8   3   4      144.22      158.21     17.80 o
  -7   3   4      329.96      344.97     55.14 o
  -6   3   4     1868.35     1935.84    331.05 o
  -5   3   4     9881.26     9848.14   1575.18 o
  -4   3   4     7078.59     7090.01   1269.67 o
  -3   3   4      332.25      309.83     40.92 o
  -2   3   4    10256.41    10293.08   1200.28 o
  -1   3   4      287.08      238.46     25.10 o
   0   3   4     2712.49     2398.93    157.87 o
   1   3   4       52.00       43.30      9.05 o
   2   3   4     3347.58     3381.38    489.01 o
   3   3   4     7332.67     6621.71    920.41 o
   4   3   4      733.03      719.47     86.13 o
   5   3   4     1533.31     1394.60    273.26 o
   6   3   4      798.06      802.81     46.69 o
   7   3   4     1240.42     1169.64    125.47 o
 -10   4   4     1027.27      993.89     36.38 o
  -9   4   4       64.97       59.50      7.92 o
  -8   4   4     3703.26     3875.67    285.24 o
  -7   4   4     2147.08     2295.01    317.11 o
  -6   4   4      257.01      312.67     41.86 o
  -5   4   4     7108.81     7389.85   1173.69 o
  -4   4   4      249.48      312.23     65.61 o
  -3   4   4       72.54       91.66     16.17 o
  -2   4   4       26.28       62.30     21.85 o
  -1   4   4    10132.18    10195.34     40.71 o
   0   4   4      136.58      140.85     22.53 o
   1   4   4     1039.63     1077.42    106.74 o
   2   4   4     4584.83     4924.36    792.77 o
   3   4   4      464.61      426.30     94.76 o
   4   4   4      337.68      313.19     55.33 o
   5   4   4      353.39      330.98     48.31 o
   6   4   4     1541.31     1323.20    239.49 o
   7   4   4        0.94        8.55     18.86 o
 -10   5   4       28.38       35.89     18.08 o
  -9   5   4     3000.46     3212.93    363.44 o
  -8   5   4       44.22       40.32     12.79 o
  -7   5   4      190.89      265.39     53.27 o
  -6   5   4      667.00      710.89     65.38 o
  -5   5   4     5619.28     6394.21    752.09 o
  -4   5   4     3542.31     3901.28    236.31 o
  -3   5   4     1849.98     2106.24     25.78 o
  -2   5   4     8749.68     8964.77     36.15 o
  -1   5   4     1359.43     1403.90     24.57 o
   0   5   4     2575.48     2732.24     28.92 o
   1   5   4       81.86      108.62     22.32 o
   2   5   4      368.05      365.84     56.56 o
   3   5   4     2741.18     2404.45    537.13 o
   4   5   4     1562.16     1356.85    271.84 o
   5   5   4     1133.84      910.68    190.26 o
   6   5   4      280.35      233.71     25.83 o
  -9   6   4      122.17      129.05      9.69 o
  -8   6   4     2339.22     2522.45    256.39 o
  -7   6   4       81.74      127.01     10.75 o
  -6   6   4     2006.49     2385.61    206.28 o
  -5   6   4     4702.70     5642.47    377.69 o
  -4   6   4     1570.53     1702.36     24.99 o
  -3   6   4      146.36      151.43     14.72 o
  -2   6   4       97.21      101.18     19.70 o
  -1   6   4     2382.64     2341.72     22.37 o
   0   6   4     1142.04     1142.01     18.71 o
   1   6   4     2948.55     2892.21     30.76 o
   2   6   4     1181.65     1389.91     28.19 o
   3   6   4     1004.26      842.67    104.59 o
   4   6   4      841.62      737.62    122.85 o
   5   6   4      473.80      346.82     75.66 o
  -8   7   4       13.97       19.95     12.79 o
  -7   7   4      496.53      612.29     40.70 o
  -6   7   4      228.69      267.54     23.95 o
  -5   7   4      668.19      735.88     17.24 o
  -4   7   4      248.80      303.75     20.07 o
  -3   7   4     3024.78     3294.89     26.78 o
  -2   7   4     1514.27     1547.68     18.81 o
  -1   7   4       80.59      132.51     18.92 o
   0   7   4     2298.17     2247.09     26.09 o
   1   7   4        8.17       31.44     19.65 o
   2   7   4       35.74       48.10     24.94 o
  -7   8   4      717.67      707.10     15.66 o
  -6   8   4     1415.72     1708.54     24.84 o
  -5   8   4     1101.70     1189.59     22.95 o
  -4   8   4     2016.35     2256.57     25.15 o
  -3   8   4      823.31      843.71     16.45 o
  -2   8   4        3.05       -3.46     12.94 o
  -1   8   4      503.85      500.24     19.81 o
   0   8   4      183.08      157.61     19.33 o
   1   8   4     1275.43     1209.97     24.57 o
   2   8   4       42.81       43.49     19.07 o
  -4   9   4       54.80       88.81     18.02 o
  -3   9   4     1582.50     1497.69     22.22 o
  -2   9   4       82.01       92.12     17.03 o
  -2 -11   5      451.49      407.03     39.55 o
  -1 -11   5     1607.30     1426.12     15.72 o
   0 -11   5     1159.98     1159.25     37.46 o
   1 -11   5     3732.28     3660.93    148.34 o
   2 -11   5     1773.60     1650.37     44.28 o
   3 -11   5     3385.39     2961.80     23.06 o
   4 -11   5      496.38      438.68     18.65 o
   5 -11   5       35.42       50.46     16.77 o
  -4 -10   5      104.81      101.50      9.85 o
  -3 -10   5     1611.52     1413.70     90.10 o
  -2 -10   5     4783.04     4535.55    308.95 o
  -1 -10   5     1757.94     1600.83     43.07 o
   0 -10   5     1765.51     1872.85     91.98 o
   1 -10   5      327.56      355.70     39.98 o
   2 -10   5     1964.46     2032.26     26.67 o
   3 -10   5       24.49       78.65     19.02 o
   4 -10   5     4127.84     4116.96     25.31 o
   5 -10   5     1549.26     1464.84     21.90 o
   6 -10   5      886.34      780.15     34.43 o
   7 -10   5     3922.09     3268.46     69.32 o
  -6  -9   5     3067.76     2675.81     22.48 o
  -5  -9   5      226.28      241.71     12.05 o
  -4  -9   5     2912.18     2610.15     77.63 o
  -3  -9   5     1918.63     1998.44     62.38 o
  -2  -9   5       41.02       62.98     11.24 o
  -1  -9   5     1984.65     1968.86    218.71 o
   0  -9   5     3465.65     3451.16     95.89 o
   1  -9   5     1597.76     1771.21    194.03 o
   2  -9   5      655.91      800.64     23.84 o
   3  -9   5     9900.90    11562.30     43.07 o
   4  -9   5      759.26      786.49     16.71 o
   5  -9   5      118.66      136.86     17.11 o
   6  -9   5     1835.11     1656.42    189.52 o
   7  -9   5     2115.45     2008.77    212.45 o
   8  -9   5      880.67      660.73    128.14 o
  -7  -8   5     1026.36      991.74     17.34 o
  -6  -8   5      248.99      259.11     15.98 o
  -5  -8   5     1604.12     1461.70     80.93 o
  -4  -8   5      751.60      763.75     55.80 o
  -3  -8   5     2063.12     2278.16    156.02 o
  -2  -8   5     1814.12     2002.37    170.16 o
  -1  -8   5     8069.95     7953.54    753.64 o
   0  -8   5     7574.98     7999.81    117.58 o
   1  -8   5        4.19       37.20     15.93 o
   2  -8   5     3656.65     4143.58     26.93 o
   3  -8   5      385.72      449.57     21.01 o
   4  -8   5     7410.90     7697.76    287.43 o
   5  -8   5       29.65       47.53     29.60 o
   6  -8   5     2590.38     2474.52    132.30 o
   7  -8   5     6492.05     6025.81    453.82 o
   8  -8   5      891.42      817.20     56.22 o
  -8  -7   5      223.66      201.37     17.03 o
  -7  -7   5      937.55      875.14    158.32 o
  -6  -7   5      751.16      722.62     17.55 o
  -5  -7   5      246.81      306.75     14.49 o
  -4  -7   5     8964.17     8780.21    480.96 o
  -3  -7   5      919.75     1092.57     76.84 o
  -2  -7   5      233.13      253.51     25.23 o
  -1  -7   5     6017.30     6186.59    101.68 o
   0  -7   5     4480.52     4598.24     28.29 o
   1  -7   5      192.25      248.63     16.92 o
   2  -7   5      455.79      644.44     22.74 o
   3  -7   5    17437.64    18800.84    206.37 o
   4  -7   5        7.33       35.99     10.34 o
   5  -7   5     3169.75     3263.35    198.77 o
   6  -7   5     1391.20     1422.90     81.69 o
   7  -7   5     1489.18     1399.18    140.03 o
   8  -7   5      609.02      587.34     46.90 o
   9  -7   5     1856.78     1639.91    249.57 o
  -8  -6   5     3201.43     2917.56    367.73 o
  -7  -6   5     1626.27     1565.13    128.01 o
  -6  -6   5       83.22      125.42     42.34 o
  -5  -6   5     4137.23     4392.97     98.46 o
  -4  -6   5       28.30       55.76     12.91 o
  -3  -6   5     1258.77     1480.84     82.55 o
  -2  -6   5       68.02      126.68     20.70 o
  -1  -6   5    10715.47    10616.76     26.59 o
   0  -6   5    10140.36    10482.48     38.20 o
   1  -6   5     4243.71     4972.62     32.91 o
   2  -6   5     6187.02     7221.07    155.46 o
   3  -6   5     1609.60     1849.18     18.71 o
   4  -6   5     7617.20     8208.10    342.63 o
   5  -6   5     1470.05     1564.05     79.49 o
   6  -6   5     2242.82     2374.87     78.91 o
   7  -6   5     3037.58     3128.55    131.15 o
   8  -6   5     3026.39     3002.90    157.51 o
   9  -6   5      779.33      742.77     88.13 o
  -9  -5   5      490.98      456.72     49.31 o
  -8  -5   5     1304.89     1334.46     78.57 o
  -7  -5   5      803.33      867.15     48.02 o
  -6  -5   5       50.44       56.20     10.69 o
  -5  -5   5      902.96      892.86     70.89 o
  -4  -5   5    15264.41    15251.00    822.57 o
  -3  -5   5      552.10      671.09     13.92 o
  -2  -5   5     6978.53     8092.22   1117.31 o
  -1  -5   5    13791.29    15093.97    505.78 o
   0  -5   5     6952.85     7081.33     32.59 o
   1  -5   5      493.52      800.90     23.11 o
   2  -5   5     2495.33     3078.13    257.72 o
   3  -5   5    12249.16    13897.74     67.49 o
   4  -5   5      943.61     1050.37     65.34 o
   5  -5   5    11115.35    12394.68    793.86 o
   6  -5   5      833.06      845.79     67.38 o
   7  -5   5      516.24      557.72      9.68 o
   8  -5   5     1122.85     1174.62     48.86 o
   9  -5   5     1898.81     1963.63     88.50 o
  -9  -4   5       74.56       66.96     17.66 o
  -8  -4   5     3735.66     3668.64    345.98 o
  -7  -4   5      920.30      897.66     58.32 o
  -6  -4   5     2064.36     2086.88    161.28 o
  -5  -4   5     9552.86     9651.29    406.84 o
  -4  -4   5      125.16      152.95     11.17 o
  -3  -4   5     4131.90     4502.26     51.43 o
  -2  -4   5      829.92      948.11     99.71 o
  -1  -4   5     5451.38     5806.32    269.06 o
   0  -4   5     2991.14     3225.95    113.00 o
   1  -4   5    24935.87    30867.01     46.00 o
   2  -4   5     5436.40     6487.00     54.39 o
   3  -4   5      217.94      243.74     14.78 o
   4  -4   5    10703.76    12709.35    858.52 o
   5  -4   5     2369.45     2857.24    119.34 o
   6  -4   5     1175.05     1425.07     14.54 o
   7  -4   5      142.11      151.07      8.63 o
   8  -4   5     4921.69     5060.27    221.85 o
   9  -4   5     1110.53     1058.06     98.01 o
 -10  -3   5      268.39      282.16     35.37 o
  -9  -3   5     1730.23     1665.09     96.89 o
  -8  -3   5     2317.76     2278.55    145.43 o
  -7  -3   5     2378.66     2343.85    136.66 o
  -6  -3   5       38.45       36.59     23.62 o
  -5  -3   5      695.40      770.20     45.39 o
  -4  -3   5     7432.57     7434.26    329.57 o
  -3  -3   5     9606.27     8481.23    831.26 o
  -2  -3   5    12243.46    12114.57    524.61 o
  -1  -3   5     6532.62     6729.95     51.09 o
   0  -3   5    10061.76    10830.73    926.55 o
   1  -3   5     3090.02     4065.22    236.98 o
   2  -3   5     2963.80     3721.02     20.09 o
   3  -3   5     1563.68     1930.46     16.78 o
   4  -3   5     2815.81     3227.79    114.88 o
   5  -3   5    12277.60    13882.51    282.74 o
   6  -3   5      196.37      257.40     15.09 o
   7  -3   5      657.96      686.78     12.43 o
   8  -3   5     1754.86     1686.26     79.28 o
   9  -3   5     1058.24     1027.28     82.76 o
 -10  -2   5      734.21      729.21     32.78 o
  -9  -2   5       25.53       54.59     12.81 o
  -8  -2   5     1630.54     1630.29    130.71 o
  -7  -2   5       27.89       26.71     15.46 o
  -6  -2   5     7411.59     7016.95    568.88 o
  -5  -2   5     5440.93     5527.19    423.63 o
  -4  -2   5       86.36      149.33     29.56 o
  -3  -2   5    11591.54    10452.24    719.10 o
  -2  -2   5      364.34      299.09     30.41 o
  -1  -2   5      258.46      301.56     42.86 o
   0  -2   5     1365.82     1693.86    181.61 o
   1  -2   5    31028.44    37633.43   3519.36 o
   2  -2   5     1540.06     1933.33     22.78 o
   3  -2   5     1520.05     1910.91     83.00 o
   4  -2   5    12064.68    13497.48    585.97 o
   5  -2   5      555.86      662.58     35.76 o
   6  -2   5      584.16      641.97     12.59 o
   7  -2   5       91.77      107.64     20.65 o
   8  -2   5     2193.97     2054.04     63.75 o
   9  -2   5      510.55      467.26     13.44 o
 -10  -1   5     2318.56     2199.19     45.88 o
  -9  -1   5     1528.73     1518.02     59.47 o
  -8  -1   5      336.66      355.89      9.59 o
  -7  -1   5     6312.20     5942.01    247.11 o
  -6  -1   5      637.64      647.21     58.53 o
  -5  -1   5      390.47      424.43     33.50 o
  -4  -1   5     3764.03     3726.58    307.94 o
  -3  -1   5    10284.38     8638.71    853.12 o
  -2  -1   5    13725.84    10943.33   1340.96 o
  -1  -1   5       40.36       99.00     21.88 o
   0  -1   5    19310.69    19276.61   3374.83 o
   1  -1   5     9931.79    12416.13    854.98 o
   2  -1   5     6457.54     7838.79    347.65 o
   3  -1   5       13.12       12.73     12.86 o
   4  -1   5     1422.45     1478.97     53.05 o
   5  -1   5     5945.36     6191.14    254.95 o
   6  -1   5     2823.89     2697.63     35.01 o
   7  -1   5     1660.04     1556.41     11.88 o
   8  -1   5     1345.46     1258.13     31.63 o
   9  -1   5     1112.66      977.49     19.79 o
 -10   0   5     1222.08     1171.76     54.00 o
  -9   0   5        4.05       -3.03     10.43 o
  -8   0   5      141.75      132.91     27.02 o
  -7   0   5       10.96       23.98     14.05 o
  -6   0   5     6223.17     6226.04    723.75 o
  -5   0   5      217.88      226.28     38.46 o
  -4   0   5     2895.89     2955.94    322.29 o
  -3   0   5    18004.46    14056.97    481.90 o
  -2   0   5     2505.48     2060.52     43.05 o
  -1   0   5      408.50      455.93     66.20 o
   0   0   5        3.34       42.83     12.86 o
   1   0   5    18373.10    19575.26   2221.98 o
   2   0   5      840.45      974.01     60.59 o
   3   0   5    10201.19    11101.89   1313.31 o
   4   0   5     5742.77     5758.30    633.23 o
   5   0   5      547.26      588.50     24.25 o
   6   0   5     1859.27     1753.89     34.78 o
   7   0   5      156.06      161.17      9.61 o
   8   0   5      383.85      350.53     35.33 o
 -10   1   5     1041.84     1062.40     85.24 o
  -9   1   5      417.78      406.84     11.46 o
  -8   1   5        5.20       15.20     19.43 o
  -7   1   5     7407.96     6825.15    823.00 o
  -6   1   5     1857.25     1835.55    266.90 o
  -5   1   5     1471.92     1580.99    320.75 o
  -4   1   5     2692.40     2699.93    437.71 o
  -3   1   5     3084.38     2410.14    117.50 o
  -2   1   5     4615.83     3820.04    152.05 o
  -1   1   5     6407.73     5801.10    711.60 o
   0   1   5     9846.74    11300.00   1028.37 o
   1   1   5     3803.48     4213.52    305.98 o
   2   1   5     7984.67     7896.01    775.74 o
   3   1   5       25.16      109.75     44.47 o
   4   1   5       19.47       41.16     20.14 o
   5   1   5      719.75      691.16     24.46 o
   6   1   5     3400.70     3187.70     96.84 o
   7   1   5      845.45      764.59     31.09 o
   8   1   5        9.82        1.84     17.84 o
 -10   2   5     1953.71     1808.01     82.55 o
  -9   2   5      740.11      714.28     39.49 o
  -8   2   5     1200.01     1121.90     92.54 o
  -7   2   5      197.49      183.71     26.11 o
  -6   2   5     6709.85     6808.16   1195.05 o
  -5   2   5      479.75      524.12    120.15 o
  -4   2   5     7843.41     8081.47   1695.82 o
  -3   2   5    12072.62     9963.83   1241.10 o
  -2   2   5     6101.19     6100.43    652.20 o
  -1   2   5     3802.21     3669.01    485.72 o
   0   2   5      162.06      174.49     32.56 o
   1   2   5     3599.40     3838.27    500.59 o
   2   2   5      778.94      756.53     50.78 o
   3   2   5     7224.07     7299.10    983.45 o
   4   2   5      599.72      624.16     81.03 o
   5   2   5      881.83      804.24     74.94 o
   6   2   5     3270.98     3139.72    203.49 o
   7   2   5       74.75       81.72      7.44 o
 -10   3   5      335.88      351.18     23.26 o
  -9   3   5       49.86       61.75     11.17 o
  -8   3   5      980.88     1062.78    104.89 o
  -7   3   5     3000.36     3420.97    604.54 o
  -6   3   5       45.68       47.19     12.54 o
  -5   3   5     4906.86     5064.81   1010.92 o
  -4   3   5      137.91      131.24     15.43 o
  -3   3   5      904.92      886.67    124.52 o
  -2   3   5      585.93      732.61    103.98 o
  -1   3   5    11502.58    10382.20    424.10 o
   0   3   5     1918.33     1649.10    150.03 o
   1   3   5      124.40      150.03     17.64 o
   2   3   5    11500.80    10747.55   1177.55 o
   3   3   5       25.74       30.07      9.29 o
   4   3   5      131.26      140.24     12.73 o
   5   3   5      385.94      368.13     52.69 o
   6   3   5     1238.74     1067.82    156.51 o
   7   3   5      276.16      243.06     17.89 o
 -10   4   5      855.69      840.59     54.89 o
  -9   4   5     2003.52     1986.89    305.69 o
  -8   4   5     1494.26     1578.60    293.53 o
  -7   4   5      196.29      250.61     33.21 o
  -6   4   5     2610.20     2843.99    549.13 o
  -5   4   5      415.27      495.20     60.82 o
  -4   4   5     1901.56     1892.53    173.67 o
  -3   4   5     1586.16     1701.22     95.45 o
  -2   4   5     4338.64     4635.97     33.27 o
  -1   4   5     3632.86     3683.74     31.07 o
   0   4   5       17.57       33.95     21.59 o
   1   4   5      257.29      295.50     79.44 o
   2   4   5       63.81       69.59     11.50 o
   3   4   5     1351.26     1224.03    239.69 o
   4   4   5      662.73      640.98    109.12 o
   5   4   5      931.18      790.28    102.39 o
   6   4   5     1210.54     1043.73    205.95 o
  -9   5   5      186.81      226.49     42.44 o
  -8   5   5     1073.96     1226.19    179.54 o
  -7   5   5      625.23      694.07    106.72 o
  -6   5   5      595.99      728.29    103.91 o
  -5   5   5     6382.37     6850.65    147.53 o
  -4   5   5       43.15       42.70     21.17 o
  -3   5   5      914.52     1058.75     22.85 o
  -2   5   5     1779.87     1866.57     25.05 o
  -1   5   5     4389.65     4508.79     31.96 o
   0   5   5      170.12      168.15     21.59 o
   1   5   5     1021.58     1232.14     26.09 o
   2   5   5     5953.46     6290.65   1310.21 o
   3   5   5       30.14       26.91     12.31 o
   4   5   5      715.43      596.69    104.19 o
   5   5   5      642.10      533.92     90.47 o
  -8   6   5      520.89      590.49     62.12 o
  -7   6   5      116.43      143.14     11.21 o
  -6   6   5     1564.76     1784.97    165.47 o
  -5   6   5      229.59      224.26     15.35 o
  -4   6   5      781.10      959.09     21.59 o
  -3   6   5      148.62      187.85     19.39 o
  -2   6   5     4021.44     4376.12     30.08 o
  -1   6   5     1148.17     1131.74     18.18 o
   0   6   5     1937.12     1860.86     21.75 o
   1   6   5      386.09      397.44     21.95 o
   2   6   5        3.20       31.18     18.60 o
   4   6   5      740.84      506.03     36.52 o
  -7   7   5       93.69      121.54     12.83 o
  -6   7   5      454.68      574.28     22.27 o
  -5   7   5     2483.76     2766.19     26.57 o
  -4   7   5      257.52      342.53     19.70 o
  -3   7   5      891.58      994.46     21.48 o
  -2   7   5      810.12      878.24     22.01 o
  -1   7   5      843.18      808.97     16.87 o
   0   7   5       92.37       93.06     13.89 o
   1   7   5      636.35      643.19     22.74 o
   2   7   5      417.21      350.28     22.79 o
  -5   8   5      134.75      130.21     19.18 o
  -4   8   5      588.39      631.03     20.17 o
  -3   8   5      255.67      289.39     18.81 o
  -2   8   5      881.67      873.42     21.22 o
  -1   8   5      113.42      123.66     18.86 o
   0   8   5     1970.50     1582.52     22.43 o
  -3 -11   6        8.13       40.60     11.53 o
  -2 -11   6     4830.68     4068.39    250.71 o
  -1 -11   6       45.47       55.91     11.88 o
   0 -11   6      817.08      758.45     45.22 o
   1 -11   6     3567.08     3244.09    222.67 o
   2 -11   6      832.37      720.41     32.88 o
   3 -11   6      307.33      272.47     19.02 o
   4 -11   6      417.27      386.12     18.71 o
   5 -11   6     3592.48     3001.99     22.85 o
  -4 -10   6      239.78      228.60      9.64 o
  -3 -10   6     3477.36     3164.49    273.06 o
  -2 -10   6      477.49      472.87     27.08 o
  -1 -10   6     2117.33     1954.33     92.35 o
   0 -10   6       13.68       37.90     23.24 o
   1 -10   6     2422.22     2197.66    182.50 o
   2 -10   6     3324.16     3651.88     28.50 o
   3 -10   6     4677.04     4854.36     30.44 o
   4 -10   6     2780.61     2958.18     26.04 o
   5 -10   6      803.72      751.91     15.61 o
   6 -10   6     2938.24     2607.93    174.96 o
  -6  -9   6     2561.78     2560.74     21.75 o
  -5  -9   6      966.90      890.31     12.95 o
  -4  -9   6      162.39      144.76     11.95 o
  -3  -9   6       75.10      102.69     10.13 o
  -2  -9   6     5747.25     6051.89    483.14 o
  -1  -9   6     1120.40     1122.75     31.54 o
   0  -9   6     6269.93     5876.46     20.03 o
   1  -9   6     3747.43     4184.98     30.60 o
   2  -9   6     2396.71     2438.39     25.99 o
   3  -9   6     1130.38     1254.20     22.58 o
   4  -9   6      953.43      971.35     16.56 o
   5  -9   6     1082.32     1176.68     25.83 o
   6  -9   6      263.30      262.47     11.75 o
   7  -9   6     6345.29     5225.35    831.79 o
  -7  -8   6      311.94      226.15     15.56 o
  -6  -8   6     1606.88     1558.00     16.77 o
  -5  -8   6      409.48      409.17     34.56 o
  -4  -8   6     4894.86     4866.40    201.29 o
  -3  -8   6     3939.07     4344.52    244.02 o
  -2  -8   6      112.86      163.28     10.65 o
  -1  -8   6     6867.43     6676.66    133.17 o
   0  -8   6      219.26      247.17      9.50 o
   1  -8   6      620.88      628.30     22.16 o
   2  -8   6      758.97      888.88     16.82 o
   3  -8   6    11490.52    12170.85     39.25 o
   4  -8   6     1799.69     1902.54     24.42 o
   5  -8   6        9.15       29.63     39.95 o
   6  -8   6     6173.55     5617.70    259.76 o
   7  -8   6        1.77        7.94     10.03 o
   8  -8   6      720.50      633.92     37.33 o
  -8  -7   6      431.70      436.27     15.41 o
  -7  -7   6     2057.40     2277.43     20.59 o
  -6  -7   6     2333.95     2428.93    123.42 o
  -5  -7   6     5091.22     5178.58    237.02 o
  -4  -7   6      561.57      610.48     34.37 o
  -3  -7   6       68.06       74.61     14.17 o
  -2  -7   6     1955.34     2148.77    308.81 o
  -1  -7   6     3337.98     3524.43    173.05 o
   0  -7   6     9124.08     9366.88     34.95 o
   1  -7   6      349.78      426.52     15.35 o
   2  -7   6     5838.98     6135.65     28.50 o
   3  -7   6     5998.11     6446.97    371.24 o
   4  -7   6     1387.36     1505.96     28.50 o
   5  -7   6      191.31      202.15     53.55 o
   6  -7   6      210.25      206.02     29.97 o
   7  -7   6     5997.29     5818.32    469.80 o
   8  -7   6      733.20      674.30     53.94 o
  -8  -6   6     1827.36     1618.85    210.38 o
  -7  -6   6       96.07      101.06      8.74 o
  -6  -6   6      914.73      955.64     73.49 o
  -5  -6   6       64.68       88.05     36.57 o
  -4  -6   6    10081.00    10781.33   1118.04 o
  -3  -6   6      526.08      577.52     36.99 o
  -2  -6   6      499.90      537.36     66.39 o
  -1  -6   6    18351.82    19869.02    879.31 o
   0  -6   6       27.55       86.77     19.23 o
   1  -6   6      662.43      836.38     21.85 o
   2  -6   6      899.12      989.27     16.61 o
   3  -6   6    10576.94    11337.65    411.64 o
   4  -6   6      302.22      307.97     12.12 o
   5  -6   6     3453.98     3500.17    186.35 o
   6  -6   6     7238.04     7116.78    411.19 o
   7  -6   6       16.81       34.15      8.84 o
   8  -6   6     1955.53     1987.57    214.65 o
  -9  -5   6      673.57      595.90     11.29 o
  -8  -5   6     1423.46     1359.65    189.44 o
  -7  -5   6     1062.75     1107.66    135.45 o
  -6  -5   6       84.02      109.18     19.42 o
  -5  -5   6     9723.18    10428.82    271.74 o
  -4  -5   6     1868.80     2110.61    212.95 o
  -3  -5   6      486.21      558.56    106.68 o
  -2  -5   6     1309.95     1466.75    189.24 o
  -1  -5   6     1088.40     1204.67     28.89 o
   0  -5   6     8348.43     9008.37     26.78 o
   1  -5   6     3783.90     4625.80     30.60 o
   2  -5   6    11883.12    14232.68   1170.39 o
   3  -5   6     6649.74     7256.46     97.93 o
   4  -5   6     7529.16     7917.68    267.96 o
   5  -5   6      320.33      290.45     10.74 o
   6  -5   6       63.72      105.68     13.54 o
   7  -5   6     2768.75     2708.36    270.66 o
   8  -5   6     2455.80     2466.83     74.06 o
   9  -5   6     1415.17     1309.78    219.81 o
  -9  -4   6     1002.57     1050.57     55.57 o
  -8  -4   6     3936.31     3950.05    448.00 o
  -7  -4   6       42.73       66.32     10.14 o
  -6  -4   6      733.55      738.07     41.97 o
  -5  -4   6     1090.36     1108.55     53.12 o
  -4  -4   6     8216.12     8044.41   1132.90 o
  -3  -4   6      364.61      432.85     13.48 o
  -2  -4   6     5060.60     5262.07    309.46 o
  -1  -4   6    23041.55    24946.06    315.41 o
   0  -4   6     1907.19     2115.77    225.73 o
   1  -4   6     6080.48     6791.17    597.73 o
   2  -4   6      863.72     1036.59     33.95 o
   3  -4   6     4212.68     4809.40     39.46 o
   4  -4   6       93.29      146.04     49.62 o
   5  -4   6     7706.68     8072.47    780.02 o
   6  -4   6     1585.60     1605.60     32.75 o
   7  -4   6      617.93      686.89     71.50 o
   8  -4   6     3385.33     3457.48    116.74 o
   9  -4   6      191.38      173.18      8.28 o
 -10  -3   6       74.45       83.52     10.09 o
  -9  -3   6     1344.18     1411.78    116.01 o
  -8  -3   6      856.61      912.09     17.11 o
  -7  -3   6      389.47      406.14     11.26 o
  -6  -3   6     1056.95     1152.44     71.43 o
  -5  -3   6    10762.56    11446.57    563.04 o
  -4  -3   6     1464.15     1476.68     64.18 o
  -3  -3   6     9996.93     8569.27    426.59 o
  -2  -3   6     2563.86     2162.53    297.36 o
  -1  -3   6      107.09      168.96     30.78 o
   0  -3   6     4995.64     5628.59    514.47 o
   1  -3   6    12229.96    15260.40    979.57 o
   2  -3   6     5481.86     6601.08    162.24 o
   3  -3   6      652.37      766.16     27.13 o
   4  -3   6    15326.07    16434.48    722.83 o
   5  -3   6      606.25      655.98     53.89 o
   6  -3   6      108.53      169.84     11.69 o
   7  -3   6     1086.25     1058.54     29.77 o
   8  -3   6     1420.68     1382.90     59.24 o
   9  -3   6      571.57      524.90     45.32 o
 -10  -2   6        2.24       17.50      7.03 o
  -9  -2   6     1471.67     1599.51     80.29 o
  -8  -2   6     4281.07     4412.40    219.35 o
  -7  -2   6     2664.44     2781.52    164.48 o
  -6  -2   6     2714.44     2991.02    242.97 o
  -5  -2   6     2107.60     2230.49    168.06 o
  -4  -2   6     5785.40     5379.42    170.10 o
  -3  -2   6     1607.50     1505.74    118.19 o
  -2  -2   6     6890.58     6085.51    355.43 o
  -1  -2   6     3990.41     4015.89    541.30 o
   0  -2   6     9651.50    10463.76   1558.34 o
   1  -2   6    11966.96    14363.24    685.12 o
   2  -2   6       56.94       93.93      9.91 o
   3  -2   6     1931.43     2068.20     36.62 o
   4  -2   6       75.46      142.22     31.31 o
   5  -2   6     5554.93     5931.22    159.98 o
   6  -2   6       80.29      108.06     13.96 o
   7  -2   6     1354.35     1329.00     60.83 o
   8  -2   6     2973.21     2777.41     90.94 o
 -10  -1   6     1349.59     1327.16     59.56 o
  -9  -1   6     1776.76     1772.55     80.19 o
  -8  -1   6     1031.30     1058.89     32.72 o
  -7  -1   6      428.00      438.24     27.10 o
  -6  -1   6     3556.51     3603.85    498.87 o
  -5  -1   6     2497.33     2681.71    234.29 o
  -4  -1   6      144.92      174.92     13.10 o
  -3  -1   6    23496.63    17771.50   1069.32 o
  -2  -1   6     1126.55      965.37     93.92 o
  -1  -1   6      318.09      386.31     52.81 o
   0  -1   6     6394.79     6461.50    876.96 o
   1  -1   6     5237.57     6155.23    358.72 o
   2  -1   6      662.24      776.92     20.58 o
   3  -1   6      353.62      383.98     15.45 o
   4  -1   6    13359.68    14033.91    820.78 o
   5  -1   6      119.90      158.11     10.23 o
   6  -1   6     1360.11     1325.78     68.57 o
   7  -1   6      546.21      538.91     26.80 o
   8  -1   6      302.02      271.87     21.58 o
 -10   0   6       93.12      108.24     11.06 o
  -9   0   6      846.51      826.70     15.10 o
  -8   0   6      573.91      583.76     55.97 o
  -7   0   6     7835.43     8301.61    902.18 o
  -6   0   6     1885.15     2025.58    282.26 o
  -5   0   6      285.44      307.49     40.41 o
  -4   0   6     4417.78     3640.28    164.18 o
  -3   0   6        1.45       22.78     13.47 o
  -2   0   6     2638.68     2073.90     76.09 o
  -1   0   6      121.42      202.61     19.79 o
   0   0   6     9337.61    10951.21   1224.94 o
   1   0   6     8439.59     8814.99    885.32 o
   2   0   6     2823.59     2918.02    133.52 o
   3   0   6     3156.62     3218.83    195.09 o
   4   0   6      396.15      429.91     44.96 o
   5   0   6     3670.37     3768.64    345.23 o
   6   0   6      947.27      973.04     49.72 o
   7   0   6     1011.15      957.34     39.50 o
   8   0   6      927.06      791.38     25.16 o
 -10   1   6     2271.53     2114.28    143.03 o
  -9   1   6      432.99      414.75     38.73 o
  -8   1   6     1005.89     1001.51    115.40 o
  -7   1   6     1513.53     1477.36    279.28 o
  -6   1   6     1095.30     1286.43    285.29 o
  -5   1   6       33.86       73.25     16.29 o
  -4   1   6      182.72      176.04     21.81 o
  -3   1   6    16544.47    12952.75    529.63 o
  -2   1   6       28.47       53.16     10.25 o
  -1   1   6     4221.03     4445.91    482.81 o
   0   1   6     6928.26     8102.77   1013.05 o
   1   1   6     2361.46     2434.39    117.93 o
   2   1   6      131.82      167.83     10.17 o
   3   1   6     1412.61     1354.73     58.31 o
   4   1   6     3645.34     3412.28     99.33 o
   5   1   6      306.10      331.44     34.91 o
   6   1   6     2572.82     2566.68    167.59 o
   7   1   6       63.26       88.29     10.57 o
 -10   2   6       77.47       39.84     13.68 o
  -9   2   6      174.92      197.91     10.18 o
  -8   2   6        2.89        8.99      9.42 o
  -7   2   6     5707.01     6206.43   1221.35 o
  -6   2   6      905.20     1086.70    230.81 o
  -5   2   6     1553.45     1705.52    405.88 o
  -4   2   6     7926.78     6256.41    399.04 o
  -3   2   6      556.72      522.43     44.90 o
  -2   2   6     5120.88     5197.49    638.82 o
  -1   2   6      606.11      649.64     83.93 o
   0   2   6     3892.85     4122.94    459.89 o
   1   2   6     1665.67     1748.97    247.94 o
   2   2   6     7481.33     7174.95    218.45 o
   3   2   6     1864.83     1782.41    133.49 o
   4   2   6      109.17      127.79     13.41 o
   5   2   6     1945.26     1936.28    168.73 o
   6   2   6      397.16      366.66     22.57 o
   7   2   6      203.85      156.37      7.58 o
 -10   3   6     1195.16     1333.80    139.54 o
  -9   3   6       82.63      129.71      8.38 o
  -8   3   6     1507.40     1694.14    302.29 o
  -7   3   6     2439.44     2647.01    549.68 o
  -6   3   6     1278.31     1545.95    328.02 o
  -5   3   6       18.33       72.26     38.70 o
  -4   3   6      279.23      290.82     14.17 o
  -3   3   6     4119.38     4340.67    579.56 o
  -2   3   6     3794.43     4113.66    481.56 o
  -1   3   6     6314.71     5873.55    328.47 o
   0   3   6      623.12      607.12     74.40 o
   1   3   6     2456.90     2452.92    505.04 o
   2   3   6      245.11      226.25     15.87 o
   3   3   6     1161.29      980.72     53.81 o
   4   3   6      224.35      197.44     15.96 o
   5   3   6      563.14      502.60     24.71 o
   6   3   6     2100.92     1710.15    158.79 o
  -9   4   6      360.72      373.25     58.95 o
  -8   4   6        8.32       25.80     20.43 o
  -7   4   6     1581.46     1803.23    372.62 o
  -6   4   6       37.87       46.80     15.39 o
  -5   4   6     4961.56     4644.85    468.44 o
  -4   4   6     2608.31     2559.03    198.84 o
  -3   4   6        6.15       56.17     15.56 o
  -2   4   6     4508.52     4708.17     28.24 o
  -1   4   6      204.96      234.06     22.48 o
   0   4   6      149.68      239.56     23.21 o
   1   4   6       39.15       55.22     16.04 o
   2   4   6     3621.64     3272.61    492.49 o
   3   4   6      167.61      139.72     11.52 o
   4   4   6       71.08       58.64     10.09 o
   5   4   6      852.87      722.91     66.83 o
  -8   5   6     1378.83     1563.76    290.81 o
  -7   5   6      527.00      582.20     94.79 o
  -6   5   6     2783.38     2786.47    202.07 o
  -5   5   6      221.04      266.22     13.34 o
  -4   5   6      129.38      172.44     20.44 o
  -3   5   6      431.59      523.88     21.85 o
  -2   5   6     1876.28     2013.39     25.78 o
  -1   5   6     2645.07     2644.95     24.05 o
   0   5   6       64.95       82.11     21.12 o
   1   5   6     2072.38     2643.74     30.91 o
   2   5   6      805.84      850.21     20.54 o
   3   5   6      636.96      457.17     20.70 o
   4   5   6       14.00       20.43     11.37 o
  -8   6   6        2.15       26.78     13.15 o
  -7   6   6      116.09      132.28     14.70 o
  -6   6   6        8.68       25.01     11.48 o
  -5   6   6     2774.70     2950.48     26.93 o
  -4   6   6       16.74       69.37     13.78 o
  -3   6   6      706.02      706.22     16.14 o
  -2   6   6     3041.16     3111.34     23.89 o
  -1   6   6      177.16      161.70     20.33 o
   0   6   6      229.21      244.86     15.25 o
   1   6   6        0.53       47.42     20.75 o
   2   6   6     1434.76     1257.97     22.11 o
  -6   7   6     1987.96     1909.75     21.48 o
  -5   7   6      407.03      512.92     20.33 o
  -4   7   6      310.68      337.08     20.02 o
  -3   7   6      133.27      143.57     13.99 o
  -2   7   6      232.51      185.38     14.67 o
  -1   7   6      490.16      490.39     21.17 o
   0   7   6      646.17      645.96     22.48 o
   1   7   6      849.99      750.29     24.89 o
  -2 -11   7     1599.79     1445.07     66.05 o
  -1 -11   7       17.74       20.46      9.58 o
   0 -11   7      789.12      672.07     48.18 o
   1 -11   7      215.75      194.03      8.49 o
   2 -11   7     2456.51     2066.19    168.83 o
   3 -11   7      428.65      427.31     18.97 o
   4 -11   7     1854.07     1728.19     22.74 o
  -4 -10   7      400.47      346.15     31.09 o
  -3 -10   7      615.95      548.80     57.08 o
  -2 -10   7     3412.91     3281.18    211.71 o
  -1 -10   7       64.97       99.37      9.38 o
   0 -10   7     1139.07     1053.85     11.55 o
   1 -10   7    10552.79     9700.59    199.85 o
   2 -10   7       78.27      121.56     13.73 o
   3 -10   7     2095.86     1890.05     18.44 o
   4 -10   7      998.37      949.61     20.07 o
   5 -10   7     1455.81     1295.02     21.01 o
   6 -10   7      385.14      343.50     11.87 o
  -6  -9   7      188.01      180.73     13.18 o
  -5  -9   7      546.04      459.02     12.68 o
  -4  -9   7       86.47      120.99     38.30 o
  -3  -9   7     5580.11     5205.60    480.15 o
  -2  -9   7     1911.28     1992.10    190.10 o
  -1  -9   7     2697.41     2666.97    144.03 o
   0  -9   7     1804.80     1771.36     42.81 o
   1  -9   7        4.66       26.78     19.39 o
   2  -9   7     3984.40     3714.60     23.32 o
   3  -9   7     3695.53     3619.60     25.78 o
   4  -9   7     3278.43     3186.32     24.26 o
   5  -9   7     1167.57     1080.54     13.30 o
   6  -9   7     5761.82     4864.58    422.20 o
   7  -9   7      616.15      465.42     57.11 o
  -7  -8   7      505.58      477.97     16.24 o
  -6  -8   7     3087.73     3174.65    123.82 o
  -5  -8   7      354.48      376.31     74.30 o
  -4  -8   7     2133.29     2321.21    101.49 o
  -3  -8   7     2193.36     2419.46    214.23 o
  -2  -8   7     4220.28     4306.67    370.80 o
  -1  -8   7      214.90      254.70     20.11 o
   0  -8   7     3366.03     3533.74     62.14 o
   1  -8   7     5712.84     5888.28     27.98 o
   2  -8   7     2622.21     2643.64     19.96 o
   3  -8   7     7279.11     7164.80     30.71 o
   4  -8   7       73.51       82.25      8.05 o
   5  -8   7      745.08      693.50     33.40 o
   6  -8   7      175.28      167.30     22.56 o
   7  -8   7     2861.55     2411.39    239.14 o
  -7  -7   7     2066.19     2014.60     17.55 o
  -6  -7   7       12.18       45.72     11.44 o
  -5  -7   7     1439.75     1508.94    181.27 o
  -4  -7   7      667.59      711.39     11.59 o
  -3  -7   7     4923.12     5450.41    537.97 o
  -2  -7   7      259.51      300.76     49.83 o
  -1  -7   7    14559.92    15640.03    581.36 o
   0  -7   7     1326.56     1465.58     86.38 o
   1  -7   7       30.03       99.29     14.57 o
   2  -7   7     5085.10     5250.59     28.71 o
   3  -7   7     3842.33     4139.27    221.54 o
   4  -7   7      908.17      900.97     11.47 o
   5  -7   7        2.71       48.00     17.95 o
   6  -7   7     6989.85     5953.94    380.36 o
   7  -7   7      748.45      600.52     70.16 o
   8  -7   7      420.18      362.35     28.50 o
  -8  -6   7       21.47       33.38     10.53 o
  -7  -6   7      598.38      653.46     17.92 o
  -6  -6   7     2149.46     2324.07     36.99 o
  -5  -6   7     4916.54     4919.20    261.75 o
  -4  -6   7     6406.67     6905.60     22.99 o
  -3  -6   7      486.26      489.72     69.56 o
  -2  -6   7     7912.55     8158.47    711.22 o
  -1  -6   7      111.73      164.69     23.25 o
   0  -6   7     3431.38     3685.98     43.15 o
   1  -6   7      262.78      282.16     20.02 o
   2  -6   7     4716.37     5267.15     28.09 o
   3  -6   7    12084.63    12508.56    570.43 o
   4  -6   7      567.81      574.62      9.01 o
   5  -6   7     1567.58     1489.55     67.41 o
   6  -6   7     1314.36     1211.89     11.15 o
   7  -6   7     2517.98     2299.29    155.88 o
   8  -6   7       74.57      104.93     10.81 o
  -9  -5   7      138.76      151.21      8.26 o
  -8  -5   7     3396.02     3548.67    315.86 o
  -7  -5   7      906.71      925.09     52.76 o
  -6  -5   7      680.21      743.63     13.66 o
  -5  -5   7     3640.04     3853.79    227.93 o
  -4  -5   7     1916.74     1928.22     51.66 o
  -3  -5   7      633.46      738.83     93.61 o
  -2  -5   7      620.67      656.57     46.37 o
  -1  -5   7    19254.61    20824.28    668.19 o
   0  -5   7       32.11       13.90     23.97 o
   1  -5   7      821.88      902.65     77.71 o
   2  -5   7     8444.12     9605.92    643.49 o
   3  -5   7     1809.47     1939.07     13.24 o
   4  -5   7      642.71      698.27     19.05 o
   5  -5   7     1191.79     1233.10     11.49 o
   6  -5   7     5344.58     5036.81    250.75 o
   7  -5   7       66.04       88.51     10.98 o
   8  -5   7     3132.18     2827.95    237.15 o
  -9  -4   7     2419.37     2295.81    140.92 o
  -8  -4   7       30.62       61.82     10.41 o
  -7  -4   7      167.15      195.17     35.69 o
  -6  -4   7      319.87      328.32     13.79 o
  -5  -4   7     5975.94     5984.67    134.92 o
  -4  -4   7     3141.12     2955.71     43.28 o
  -3  -4   7      810.28      799.28     18.97 o
  -2  -4   7     8301.72     8045.22    526.05 o
  -1  -4   7      715.93      816.45     82.79 o
   0  -4   7     3188.69     3687.06    384.97 o
   1  -4   7      299.27      430.15     34.32 o
   2  -4   7     2708.97     3106.28     37.89 o
   3  -4   7     8123.96     8718.41    192.47 o
   4  -4   7     6466.85     6787.44    100.99 o
   5  -4   7     3005.58     2941.61    103.04 o
   6  -4   7      792.03      789.70     64.35 o
   7  -4   7     2265.79     2122.83     37.08 o
   8  -4   7      240.46      221.54     20.92 o
  -9  -3   7      329.61      326.27     22.05 o
  -8  -3   7     3857.74     4172.75    176.21 o
  -7  -3   7       60.56       86.88      7.65 o
  -6  -3   7     3246.46     3756.02    116.58 o
  -5  -3   7     7517.71     7584.11     27.77 o
  -4  -3   7     2513.08     2291.67     35.53 o
  -3  -3   7      515.99      460.15     27.38 o
  -2  -3   7       82.89      140.41     24.64 o
  -1  -3   7    14338.35    15450.55   2957.84 o
   0  -3   7     1010.63     1218.20    176.48 o
   1  -3   7     7550.33     9260.29    599.22 o
   2  -3   7     7376.09     8708.48     91.15 o
   3  -3   7     1565.70     1686.57     53.06 o
   4  -3   7     1676.65     1846.89     62.62 o
   5  -3   7     1652.17     1690.39     43.73 o
   6  -3   7      732.76      691.06     33.20 o
   7  -3   7      195.48      207.80      9.93 o
   8  -3   7     3800.12     3318.19    231.66 o
 -10  -2   7      200.05      160.03     17.51 o
  -9  -2   7     3093.88     3288.98    134.07 o
  -8  -2   7       51.40       85.31      9.44 o
  -7  -2   7      712.80      838.16     53.23 o
  -6  -2   7      118.51      134.94     10.50 o
  -5  -2   7     3226.41     3447.58     80.67 o
  -4  -2   7      676.24      776.24     99.60 o
  -3  -2   7     8838.60     8110.41   1081.05 o
  -2  -2   7     7401.37     6509.62    330.85 o
  -1  -2   7      146.66      165.22     21.97 o
   0  -2   7    10920.60    13221.41   1647.21 o
   1  -2   7     1056.33     1369.27    149.54 o
   2  -2   7     1275.02     1484.85     83.88 o
   3  -2   7     1302.52     1498.52     69.17 o
   4  -2   7    11277.29    11703.87    213.23 o
   5  -2   7     2008.71     2052.95     72.90 o
   6  -2   7       14.62       37.11      8.39 o
   7  -2   7     2599.38     2304.33     45.09 o
   8  -2   7        0.38       27.33     16.90 o
 -10  -1   7      172.38      174.76     15.24 o
  -9  -1   7        8.36       27.36      7.31 o
  -8  -1   7     2060.82     2224.05    216.68 o
  -7  -1   7     1159.47     1353.01    167.03 o
  -6  -1   7     4677.65     5375.34    604.70 o
  -5  -1   7     3763.81     3454.72    359.32 o
  -4  -1   7     6153.12     5304.76     56.03 o
  -3  -1   7      922.67      762.23     78.97 o
  -2  -1   7       63.91       75.59     14.44 o
  -1  -1   7     3205.88     3423.87    370.32 o
   0  -1   7     3639.04     4155.52    523.96 o
   1  -1   7     8362.57     9480.59    719.66 o
   2  -1   7      126.57      170.60     20.08 o
   3  -1   7     1994.37     1992.18     40.82 o
   4  -1   7     2601.81     2481.71    128.88 o
   5  -1   7      953.14      915.90     10.05 o
   6  -1   7       19.35       60.93     10.05 o
   7  -1   7      270.40      243.59      9.65 o
 -10   0   7      999.96      912.43     31.88 o
  -9   0   7     2205.91     2272.64    143.89 o
  -8   0   7      134.66      170.32     29.56 o
  -7   0   7     4466.05     4909.92    737.33 o
  -6   0   7       49.43       75.54     10.48 o
  -5   0   7     1495.77     1317.86    108.31 o
  -4   0   7       41.50       96.79     33.79 o
  -3   0   7    10155.47     7442.97    261.38 o
  -2   0   7     1034.02     1073.94    121.23 o
  -1   0   7      202.96      424.86     88.64 o
   0   0   7    12969.20    14526.68   1272.67 o
   1   0   7      172.54      183.36     17.82 o
   2   0   7      176.25      185.33     26.26 o
   3   0   7      194.96      216.41     12.44 o
   4   0   7     4086.76     3872.40    155.00 o
   5   0   7      394.02      375.12     11.47 o
   6   0   7     1026.31      912.34     43.68 o
   7   0   7     1904.16     1598.32     25.13 o
 -10   1   7      306.55      255.38     25.28 o
  -9   1   7        2.78        3.46      8.98 o
  -8   1   7     1074.16     1107.40    250.10 o
  -7   1   7     2134.78     2406.42    595.91 o
  -6   1   7     2368.91     2526.98    577.36 o
  -5   1   7       28.10       22.58     21.59 o
  -4   1   7     7894.48     6372.50    558.99 o
  -3   1   7      972.01      832.64     78.37 o
  -2   1   7      254.11      257.57     35.35 o
  -1   1   7      852.78      898.29    115.69 o
   0   1   7      830.28     1120.25     97.77 o
   1   1   7     4925.03     5210.20    205.85 o
   2   1   7     1453.36     1523.05     47.18 o
   3   1   7     3146.23     3043.30    146.28 o
   4   1   7     2486.89     2450.34    105.30 o
   5   1   7     1611.43     1482.49     54.70 o
   6   1   7       50.42       52.19      8.90 o
  -9   2   7      144.49      195.74     41.11 o
  -8   2   7      951.95     1023.17    199.32 o
  -7   2   7     4150.71     4638.85   1038.90 o
  -6   2   7      102.61       69.63     13.30 o
  -5   2   7      448.55      378.96     18.97 o
  -4   2   7      152.31      128.98     17.30 o
  -3   2   7     3145.54     3381.60    282.84 o
  -2   2   7       89.63       92.49     14.90 o
  -1   2   7     1266.06     1319.90    152.29 o
   0   2   7     8666.77     9730.65   1013.25 o
   1   2   7      519.22      596.13     55.01 o
   2   2   7     1368.81     1277.23     26.65 o
   3   2   7       12.49       26.40      8.84 o
   4   2   7      841.55      735.58     18.11 o
   5   2   7        9.86       23.76     11.96 o
   6   2   7     1842.98     1444.14     60.59 o
  -9   3   7      143.87      153.45     29.25 o
  -8   3   7      730.21      789.21    149.10 o
  -7   3   7      528.30      624.44    131.50 o
  -6   3   7      498.90      458.23     25.18 o
  -5   3   7      696.54      614.74     43.02 o
  -4   3   7     4492.06     4988.67    529.89 o
  -3   3   7      803.90      870.53    115.02 o
  -2   3   7     2099.58     2238.91    242.83 o
  -1   3   7     1136.45     1086.93     85.48 o
   0   3   7       42.30       64.35     12.72 o
   1   3   7     1871.00     1947.07    320.11 o
   2   3   7     3024.64     2802.05    138.77 o
   3   3   7     1181.90      970.50     10.76 o
   4   3   7      108.39      127.23      9.49 o
   5   3   7     1747.81     1332.86     62.69 o
  -8   4   7      773.62      883.64    183.07 o
  -7   4   7     1968.86     1665.35     32.91 o
  -6   4   7      758.42      680.53     74.06 o
  -5   4   7     1167.31     1089.47     57.01 o
  -4   4   7      384.57      421.22     39.13 o
  -3   4   7     1586.81     1812.24     26.25 o
  -2   4   7      300.44      389.26     16.92 o
  -1   4   7     1891.67     1895.34     22.27 o
   0   4   7     1373.83     1710.22     27.67 o
   1   4   7     1770.12     2413.82     27.82 o
   2   4   7     1883.06     1690.52    165.87 o
   3   4   7       41.14       36.15     18.29 o
   4   4   7       84.64       83.74     10.76 o
  -8   5   7      541.87      404.23     77.89 o
  -7   5   7      200.23      235.38     14.55 o
  -6   5   7      297.99      300.66     30.91 o
  -5   5   7      931.93     1031.09     17.76 o
  -4   5   7     1218.95     1290.93     23.89 o
  -3   5   7       12.24       69.64     19.86 o
  -2   5   7     3863.88     4109.47     30.65 o
  -1   5   7      208.20      221.12     20.96 o
   0   5   7       41.59       36.05     20.44 o
   1   5   7      573.98      705.07     23.79 o
   2   5   7      958.08      780.47     18.86 o
   3   5   7       52.16       33.12     27.25 o
  -6   6   7     1470.92     1653.84     24.99 o
  -5   6   7      825.33      806.09     17.13 o
  -4   6   7       15.69       11.27     19.54 o
  -3   6   7      766.08      871.06     22.48 o
  -2   6   7       62.72       47.84     14.36 o
  -1   6   7      458.86      474.25     20.91 o
   0   6   7       20.58      -15.25     20.23 o
   1   6   7      930.38      865.93     23.00 o
  -2 -11   8      310.33      272.50     30.14 o
  -1 -11   8      492.27      471.45     42.38 o
   0 -11   8      112.48      124.60      8.30 o
   1 -11   8     6567.62     5527.92    368.80 o
   2 -11   8      602.09      514.86     18.76 o
   3 -11   8      335.00      273.31     13.15 o
   4 -11   8     2483.32     2001.08     22.85 o
  -4 -10   8      617.06      479.03     29.07 o
  -3 -10   8     2710.14     2466.90    166.93 o
  -2 -10   8     3292.94     3144.86    124.32 o
  -1 -10   8       55.67       84.50      9.50 o
   0 -10   8     3750.98     3347.43     94.50 o
   1 -10   8     1071.89     1022.43     11.97 o
   2 -10   8     2151.83     2016.64     22.22 o
   3 -10   8       14.17       45.64     16.98 o
   4 -10   8     1333.84     1102.35     19.23 o
   5 -10   8     4093.80     3276.97     21.27 o
  -5  -9   8      134.06      119.21     23.19 o
  -4  -9   8      926.24      803.08     11.23 o
  -3  -9   8     5801.74     5306.68    551.13 o
  -2  -9   8      675.22      688.07     58.50 o
  -1  -9   8      289.92      334.46     27.04 o
   0  -9   8        5.66       30.67     29.62 o
   1  -9   8     7002.61     6923.98     29.03 o
   2  -9   8       16.00      119.15     12.26 o
   3  -9   8     3331.88     2947.23     19.49 o
   4  -9   8     3988.82     3369.56     20.28 o
   5  -9   8      489.38      406.02     19.83 o
   6  -9   8     1100.96      859.95     69.53 o
  -6  -8   8       72.67       72.26      8.98 o
  -5  -8   8      229.13      207.94     16.51 o
  -4  -8   8       61.15       82.36     11.75 o
  -3  -8   8     1819.33     1760.15    158.43 o
  -2  -8   8     1986.93     2088.33    133.88 o
  -1  -8   8     4106.85     4230.89    250.05 o
   0  -8   8     6231.65     6638.30    225.97 o
   1  -8   8     1210.48     1293.40     47.11 o
   2  -8   8     5898.81     5836.14     28.82 o
   3  -8   8        7.88       27.72     16.51 o
   4  -8   8      684.97      669.18     13.44 o
   5  -8   8     2101.72     1797.72     61.44 o
   6  -8   8     4597.42     3552.97    212.76 o
   7  -8   8     1560.88     1216.09     95.34 o
  -7  -7   8        9.39       -0.16     13.05 o
  -6  -7   8     2705.59     2826.80    235.76 o
  -5  -7   8      465.79      429.76     26.20 o
  -4  -7   8     2311.12     2381.11     71.08 o
  -3  -7   8     7936.23     8283.86   1018.09 o
  -2  -7   8     1616.96     1628.62    141.77 o
  -1  -7   8     2255.35     2398.90    103.87 o
   0  -7   8       13.66       46.52     17.21 o
   1  -7   8     3199.44     3298.86    160.44 o
   2  -7   8     1189.80     1196.19     15.93 o
   3  -7   8     6961.55     6983.50     28.92 o
   4  -7   8      743.02      668.67      9.06 o
   5  -7   8     1478.17     1214.59     48.78 o
   6  -7   8     2557.59     2180.90    136.26 o
   7  -7   8      845.85      702.97     44.15 o
  -8  -6   8      711.04      732.63     13.78 o
  -7  -6   8     4113.27     4354.33    284.21 o
  -6  -6   8       32.20       49.71     23.40 o
  -5  -6   8     3460.63     3480.68    176.37 o
  -4  -6   8      461.53      474.90     45.95 o
  -3  -6   8      564.18      622.95     73.65 o
  -2  -6   8     2181.24     2332.45    182.95 o
  -1  -6   8    12313.29    13337.64    286.93 o
   0  -6   8     5035.90     5431.37    259.71 o
   1  -6   8       88.15      116.07     15.12 o
   2  -6   8    13963.03    14243.82   1235.39 o
   3  -6   8        2.03       33.96     16.01 o
   4  -6   8      236.55      231.98      7.80 o
   5  -6   8      886.98      726.55     10.66 o
   6  -6   8     3288.20     2759.98    176.08 o
   7  -6   8      666.10      587.02     54.57 o
  -8  -5   8      347.40      378.16     12.94 o
  -7  -5   8       54.04       97.11     22.53 o
  -6  -5   8     1856.07     1916.52     43.07 o
  -5  -5   8     3077.44     2919.64     15.06 o
  -4  -5   8     4200.61     4037.12     75.72 o
  -3  -5   8     1135.07     1197.91    153.79 o
  -2  -5   8    10647.81    10767.43    389.05 o
  -1  -5   8     5733.59     6317.80    189.42 o
   0  -5   8     1189.59     1354.31     98.64 o
   1  -5   8     1046.63     1131.35     56.38 o
   2  -5   8     1433.55     1585.65     19.60 o
   3  -5   8     5036.97     5299.36     55.07 o
   4  -5   8      683.28      723.32     19.00 o
   5  -5   8     2660.94     2472.69     37.93 o
   6  -5   8     3783.28     3341.93    129.05 o
   7  -5   8     1654.14     1473.43     41.84 o
  -9  -4   8      154.07      135.81      7.57 o
  -8  -4   8     1116.75     1170.79     10.26 o
  -7  -4   8     1895.48     2059.18    101.89 o
  -6  -4   8      204.30      204.01     17.37 o
  -5  -4   8     8895.19     7923.37    196.42 o
  -4  -4   8      196.91      181.91     13.37 o
  -3  -4   8       75.43      119.73     17.19 o
  -2  -4   8     1350.11     1414.26     41.89 o
  -1  -4   8     7131.78     7742.75   1157.31 o
   0  -4   8       90.56      117.76     13.08 o
   1  -4   8     2692.75     3045.59    204.19 o
   2  -4   8     9196.94     9949.91    229.93 o
   3  -4   8      126.46      126.44     12.99 o
   4  -4   8      841.30      834.42     27.05 o
   5  -4   8      550.42      504.92     13.23 o
   6  -4   8     1187.64     1117.90     47.02 o
   7  -4   8      180.09      173.18     13.08 o
  -9  -3   8     3057.91     3207.25     81.28 o
  -8  -3   8      778.12      885.32      9.02 o
  -7  -3   8      108.14      143.00      7.38 o
  -6  -3   8     2737.03     2875.28    149.13 o
  -5  -3   8     1832.17     1813.66     61.13 o
  -4  -3   8     2923.80     2688.24     12.49 o
  -3  -3   8      626.29      568.06     17.01 o
  -2  -3   8    13034.85    12495.64    777.57 o
  -1  -3   8     6821.20     7632.04    907.17 o
   0  -3   8     4230.59     4896.98    872.06 o
   1  -3   8     2762.38     3222.46    351.51 o
   2  -3   8      320.18      334.30      9.25 o
   3  -3   8     3256.34     3510.58    100.91 o
   4  -3   8     1112.82     1181.33     19.65 o
   5  -3   8     1684.81     1559.60     59.15 o
   6  -3   8     1853.53     1806.28     73.32 o
   7  -3   8     2497.42     2229.42     51.29 o
  -9  -2   8      156.87      194.69     26.85 o
  -8  -2   8     1200.38     1369.04     64.66 o
  -7  -2   8       21.83       58.57      9.85 o
  -6  -2   8     1761.96     1911.96     87.91 o
  -5  -2   8     7895.62     7708.86    437.02 o
  -4  -2   8     1256.17     1116.88    132.96 o
  -3  -2   8     1690.88     1587.09    214.44 o
  -2  -2   8     1715.41     1725.97     82.17 o
  -1  -2   8     3591.20     3826.75    564.09 o
   0  -2   8      630.01      869.94     89.23 o
   1  -2   8     5312.30     6343.60    394.56 o
   2  -2   8     4041.04     4573.54    279.96 o
   3  -2   8     2393.33     2556.05    131.60 o
   4  -2   8     5750.55     5820.67    136.25 o
   5  -2   8       25.13       41.85      8.73 o
   6  -2   8     1093.23      977.03     13.15 o
   7  -2   8      190.08      147.24     12.35 o
  -9  -1   8     2591.67     2803.02    202.30 o
  -8  -1   8      228.03      241.92     38.01 o
  -7  -1   8      851.15      986.56    143.04 o
  -6  -1   8     2691.95     2704.07    275.12 o
  -5  -1   8       17.32       36.25     16.14 o
  -4  -1   8     1192.16     1092.89     46.67 o
  -3  -1   8     2145.12     1926.99    289.22 o
  -2  -1   8     3437.97     3831.81    382.43 o
  -1  -1   8      636.25      767.60    113.38 o
   0  -1   8    10050.60    10710.59   1634.93 o
   1  -1   8     1458.32     1745.66    157.93 o
   2  -1   8       51.94       66.96     10.21 o
   3  -1   8     1932.56     1897.92     20.93 o
   4  -1   8     1636.93     1675.30     44.04 o
   5  -1   8      210.42      199.50      9.56 o
   6  -1   8       20.86       19.86      9.03 o
   7  -1   8     1917.39     1592.29     23.78 o
  -9   0   8      395.06      394.47     65.98 o
  -8   0   8     1470.46     1675.44    292.21 o
  -7   0   8       70.57       98.11     27.09 o
  -6   0   8     1117.41      991.74     16.32 o
  -5   0   8     4212.82     3278.03    279.42 o
  -4   0   8     4503.87     3475.56    252.46 o
  -3   0   8     6570.60     6146.94    700.43 o
  -2   0   8      773.46      749.72     91.11 o
  -1   0   8     2962.62     3505.63    344.95 o
   0   0   8       41.36       44.15     10.75 o
   1   0   8     1930.75     2230.46    255.96 o
   2   0   8      149.91      177.22      9.57 o
   3   0   8     1983.14     1875.79     66.34 o
   4   0   8     3762.61     3270.69     68.41 o
   5   0   8      154.38      164.78      8.76 o
   6   0   8      309.33      270.46      8.95 o
  -9   1   8     1017.89     1154.27    224.96 o
  -8   1   8       92.19       98.68     13.79 o
  -7   1   8     3267.52     2528.33    207.44 o
  -6   1   8      985.77      779.45     74.27 o
  -5   1   8      325.65      294.04     58.53 o
  -4   1   8     2430.55     1856.49    202.80 o
  -3   1   8     2904.17     2832.21    326.34 o
  -2   1   8      273.20      349.04     47.83 o
  -1   1   8      760.41      874.69    116.74 o
   0   1   8     8776.43     9915.83   1015.08 o
   1   1   8       49.39       69.19      8.61 o
   2   1   8      717.33      682.47     13.73 o
   3   1   8     2242.51     2108.39     12.36 o
   4   1   8      546.86      473.95     15.25 o
   5   1   8      163.72      150.62      8.62 o
   6   1   8      181.82      125.71     20.07 o
  -9   2   8       56.80       74.38      9.02 o
  -8   2   8     2008.05     2290.77    576.18 o
  -7   2   8        4.48       26.14     16.43 o
  -6   2   8      287.40      255.24     13.90 o
  -5   2   8      254.43      244.05     31.52 o
  -4   2   8     4017.87     4325.67    583.54 o
  -3   2   8     2257.39     2468.46    271.06 o
  -2   2   8      482.87      545.60     82.81 o
  -1   2   8     1393.26     1628.20    187.26 o
   0   2   8      392.09      425.45     27.55 o
   1   2   8      392.02      414.87     17.95 o
   2   2   8       97.42       87.97     12.44 o
   3   2   8      638.27      535.05     34.04 o
   4   2   8     1030.06      849.66     28.08 o
   5   2   8     1070.48      847.07     35.68 o
  -8   3   8      272.86      254.23     14.78 o
  -7   3   8     2423.50     2057.11     17.54 o
  -6   3   8       21.41       16.47     13.73 o
  -5   3   8      946.18     1001.25    122.05 o
  -4   3   8     2427.87     2658.66    325.51 o
  -3   3   8      912.38     1019.31    136.07 o
  -2   3   8       13.16       28.77     11.42 o
  -1   3   8      201.06      217.83     11.37 o
   0   3   8     2189.39     2185.67    302.07 o
   1   3   8       21.36       32.43      8.35 o
   2   3   8     1599.79     1383.23     15.53 o
   3   3   8     1445.97     1265.93     33.04 o
   4   3   8      268.69      215.49     16.00 o
  -7   4   8        0.14        8.57     20.38 o
  -6   4   8      299.25      265.49     14.91 o
  -5   4   8       11.10       23.94     12.71 o
  -4   4   8      880.47      932.01     62.36 o
  -3   4   8      481.17      496.73     17.19 o
  -2   4   8     1682.53     1713.73     21.27 o
  -1   4   8     1238.29     1437.91     26.30 o
   0   4   8      209.89      298.77     23.21 o
   1   4   8     1067.38     1094.07     20.91 o
   2   4   8       12.84       13.78     16.70 o
   3   4   8      294.73      200.53     18.97 o
  -6   5   8      487.93      513.59     22.95 o
  -5   5   8      933.74      928.81     18.08 o
  -4   5   8      764.04      927.03     22.74 o
  -3   5   8      931.46      958.67     18.60 o
  -2   5   8      226.89      256.91     15.72 o
  -1   5   8      138.76      195.76     15.20 o
   0   5   8      432.48      474.83     22.90 o
   1   5   8      318.50      271.05     18.39 o
  -4   6   8      138.52      163.90     13.99 o
  -3   6   8       59.41       49.20     20.17 o
  -2   6   8     1247.70     1256.82     24.63 o
  -1 -11   9     1795.34     1548.59     11.23 o
   0 -11   9     2328.07     1763.00     18.90 o
   1 -11   9     2728.42     2258.60     86.60 o
   2 -11   9        4.87       13.26     16.40 o
   3 -11   9     1008.74      850.26     18.86 o
  -4 -10   9        1.11        8.80      7.44 o
  -3 -10   9     4120.23     3335.66    157.76 o
  -2 -10   9      412.31      393.13     33.18 o
  -1 -10   9      155.12      180.79     17.84 o
   0 -10   9     1438.90     1353.06     55.37 o
   1 -10   9     3957.07     3803.63     58.48 o
   2 -10   9      442.18      377.84     12.94 o
   3 -10   9      274.78      228.77     12.31 o
   4 -10   9     6731.31     5277.00     26.15 o
  -5  -9   9        6.75       15.24      9.99 o
  -4  -9   9     2085.27     1647.32    117.95 o
  -3  -9   9      201.47      179.83     23.90 o
  -2  -9   9     2256.16     2141.85    142.00 o
  -1  -9   9       59.35      119.54     26.01 o
   0  -9   9     5651.38     5709.25    138.62 o
   1  -9   9     4836.44     4608.14     55.44 o
   2  -9   9     1294.83     1303.89     35.53 o
   3  -9   9     1008.95      745.20     17.61 o
   4  -9   9      125.06      133.93     15.82 o
   5  -9   9     2840.99     2177.71     16.92 o
  -6  -8   9      823.87      781.83     27.90 o
  -5  -8   9       42.19       70.71     16.45 o
  -4  -8   9      778.67      761.03     38.28 o
  -3  -8   9     7229.97     6946.12    519.09 o
  -2  -8   9      239.32      258.58     11.50 o
  -1  -8   9     1276.93     1330.52     33.57 o
   0  -8   9     2100.61     2214.36    154.39 o
   1  -8   9     3590.68     3447.80    159.00 o
   2  -8   9       14.97       42.44     22.87 o
   3  -8   9     2393.58     1960.42    114.67 o
   4  -8   9     4755.95     4065.88     23.53 o
   5  -8   9      105.54      100.21     35.76 o
   6  -8   9     3475.87     2617.21    145.30 o
  -7  -7   9     2615.75     2626.53    100.16 o
  -6  -7   9      787.49      750.78     31.73 o
  -5  -7   9      563.51      542.72     29.45 o
  -4  -7   9     3348.03     3430.20    185.91 o
  -3  -7   9       11.72       75.59     42.84 o
  -2  -7   9     1491.62     1482.68     76.03 o
  -1  -7   9      581.83      685.59     34.10 o
   0  -7   9     2928.50     3369.05    105.87 o
   1  -7   9     2994.74     2966.08    365.48 o
   2  -7   9     6188.78     5867.96    491.13 o
   3  -7   9     1310.05     1269.81     59.45 o
   4  -7   9      216.56      210.16      9.18 o
   5  -7   9     2130.30     1849.74     81.14 o
   6  -7   9     1133.74      991.11     73.11 o
  -8  -6   9     1291.90     1120.37     15.46 o
  -7  -6   9     1167.29     1095.59     42.10 o
  -6  -6   9     1452.84     1405.62     13.37 o
  -5  -6   9       15.12       19.07     10.54 o
  -4  -6   9      964.19     1013.47     60.83 o
  -3  -6   9     6196.82     6141.93    488.78 o
  -2  -6   9     2362.60     2385.63     52.24 o
  -1  -6   9     5410.00     5917.52     76.84 o
   0  -6   9     3183.11     3516.66    307.05 o
   1  -6   9     3433.29     3525.02    458.25 o
   2  -6   9      631.30      668.09     28.16 o
   3  -6   9     3474.39     3466.98     82.81 o
   4  -6   9     1047.11      976.88     49.04 o
   5  -6   9      857.78      784.59     37.47 o
   6  -6   9     5331.24     4371.73    172.02 o
   7  -6   9        1.48       13.61     15.58 o
  -8  -5   9       51.68       65.71     15.82 o
  -7  -5   9      979.36     1107.14     62.41 o
  -6  -5   9        4.94        1.72     14.38 o
  -5  -5   9     4288.38     3985.21     58.95 o
  -4  -5   9     2200.88     2227.79    179.33 o
  -3  -5   9      175.47      167.49      7.11 o
  -2  -5   9     3906.99     4014.08    175.00 o
  -1  -5   9     2120.25     2319.85     77.11 o
   0  -5   9     1465.00     1656.77    147.84 o
   1  -5   9      177.95      231.97     20.57 o
   2  -5   9    16025.66    17121.71    456.62 o
   3  -5   9      628.22      648.29     23.83 o
   4  -5   9      619.76      577.67     23.55 o
   5  -5   9     2234.80     1964.67     99.30 o
   6  -5   9      523.56      482.60     24.71 o
   7  -5   9      377.76      300.11     20.16 o
  -8  -4   9     1706.35     1631.44     44.72 o
  -7  -4   9     1168.06     1104.48     68.81 o
  -6  -4   9     2726.47     2656.59     48.02 o
  -5  -4   9      523.06      432.58      8.79 o
  -4  -4   9      213.91      216.04     37.18 o
  -3  -4   9     1894.19     1843.02    138.19 o
  -2  -4   9     3722.88     4022.19     99.94 o
  -1  -4   9     5123.79     5829.91    726.03 o
   0  -4   9       44.38      155.35     67.65 o
   1  -4   9     2798.88     3359.78    296.91 o
   2  -4   9      793.97      988.75     15.31 o
   3  -4   9     2257.30     2462.51     42.58 o
   4  -4   9      636.91      642.42     20.76 o
   5  -4   9      939.13      895.23     33.76 o
   6  -4   9     2016.61     1770.80    150.83 o
   7  -4   9      644.35      530.43     39.53 o
  -9  -3   9      730.42      653.16     27.17 o
  -8  -3   9       30.94       11.69     19.73 o
  -7  -3   9      409.44      433.01     34.40 o
  -6  -3   9       48.97       59.14      8.40 o
  -5  -3   9     7694.86     7301.20    295.78 o
  -4  -3   9      393.20      373.57      8.83 o
  -3  -3   9     2285.08     2157.52    108.54 o
  -2  -3   9     8544.32     8194.40    552.11 o
  -1  -3   9     1947.43     2228.40    258.85 o
   0  -3   9      652.38      846.25     73.28 o
   1  -3   9       10.40       51.04     12.33 o
   2  -3   9     9299.61    10197.79    326.15 o
   3  -3   9       58.37      117.35     23.23 o
   4  -3   9     1874.40     1786.77     84.01 o
   5  -3   9     2231.75     2013.25     95.74 o
   6  -3   9       47.63       54.36     12.27 o
  -9  -2   9     1407.56     1423.07     14.95 o
  -8  -2   9      544.00      584.86     11.70 o
  -7  -2   9       33.39       38.61      7.89 o
  -6  -2   9     4821.88     5048.11    361.55 o
  -5  -2   9      286.18      290.34     38.06 o
  -4  -2   9      978.14      891.26     71.03 o
  -3  -2   9       78.22      124.11     25.10 o
  -2  -2   9     3238.72     3214.24    185.73 o
  -1  -2   9     1977.33     2110.76    228.51 o
   0  -2   9     3455.89     4153.84    492.38 o
   1  -2   9     2998.39     3668.66    396.60 o
   2  -2   9      778.24      978.48     34.06 o
   3  -2   9     2902.31     3002.12    164.02 o
   4  -2   9      343.79      332.41     11.65 o
   5  -2   9      460.04      404.94     18.82 o
   6  -2   9      769.74      651.46     15.21 o
  -9  -1   9     1474.87     1531.63    177.48 o
  -8  -1   9       64.69       62.52     10.28 o
  -7  -1   9      269.77      247.14     31.36 o
  -6  -1   9       18.16       65.21     21.83 o
  -5  -1   9     3311.24     2956.38    323.10 o
  -4  -1   9      467.35      445.75     90.07 o
  -3  -1   9     2515.27     2743.16    327.69 o
  -2  -1   9     4521.95     4948.88    290.57 o
  -1  -1   9     1403.99     1726.06    103.63 o
   0  -1   9      398.69      463.70     70.39 o
   1  -1   9       20.93       29.26     12.04 o
   2  -1   9     1427.47     1513.93    149.62 o
   3  -1   9      244.33      244.97      9.63 o
   4  -1   9     3094.02     2871.89    119.53 o
   5  -1   9      328.75      292.70     25.93 o
   6  -1   9      128.56       84.73     12.57 o
  -9   0   9      610.73      527.15     62.54 o
  -8   0   9      103.53      107.20      8.98 o
  -7   0   9     1119.42      927.80     22.74 o
  -6   0   9     3935.34     3181.42    278.89 o
  -5   0   9       28.09       33.31      9.53 o
  -4   0   9     2998.72     2797.86    360.91 o
  -3   0   9      234.48      270.63     20.68 o
  -2   0   9      601.58      693.73     86.32 o
  -1   0   9     1194.16     1331.90    116.14 o
   0   0   9     4735.96     5309.32    433.19 o
   1   0   9     1787.09     1935.07    200.27 o
   2   0   9      153.57      166.26     11.84 o
   3   0   9     3582.30     3301.41    169.16 o
   4   0   9        9.16       25.36     12.57 o
   5   0   9       82.12       96.65      8.23 o
  -8   1   9      764.10      628.30     47.92 o
  -7   1   9      626.72      462.29     53.55 o
  -6   1   9       34.09       37.35     11.42 o
  -5   1   9     1201.09      924.61    129.07 o
  -4   1   9     1163.48     1162.26    134.26 o
  -3   1   9     2183.72     2394.32    358.14 o
  -2   1   9      628.47      769.77    122.94 o
  -1   1   9     3489.38     4152.03    433.34 o
   0   1   9     1301.66     1512.12     84.31 o
   1   1   9      439.01      418.28     12.02 o
   2   1   9      189.95      187.76      9.33 o
   3   1   9      334.46      300.38     22.73 o
   4   1   9     1990.77     1708.60     61.12 o
   5   1   9      104.41       70.53     13.20 o
  -8   2   9       31.79       13.43     29.53 o
  -7   2   9     1349.74      983.91     71.03 o
  -6   2   9      868.90      656.94     48.86 o
  -5   2   9      356.42      385.05     78.99 o
  -4   2   9     3970.55     4244.87    606.61 o
  -3   2   9       23.05       72.46     20.64 o
  -2   2   9      257.55      338.08     53.83 o
  -1   2   9      346.80      384.16     38.18 o
   0   2   9     2701.42     2805.10    184.46 o
   1   2   9        8.29       50.92     11.93 o
   2   2   9      325.59      291.63     12.61 o
   3   2   9     1475.07     1322.61     65.55 o
   4   2   9        4.12       -1.80      7.07 o
  -7   3   9      654.51      557.12     14.48 o
  -6   3   9       16.25       26.29     10.46 o
  -5   3   9      574.77      598.96     59.87 o
  -4   3   9      406.50      511.08     62.72 o
  -3   3   9      510.63      592.60     64.51 o
  -2   3   9      180.65      201.31     15.02 o
  -1   3   9     2162.12     2488.04    280.91 o
   0   3   9      576.69      582.15     61.04 o
   1   3   9      643.28      616.47     40.03 o
   2   3   9       39.76       52.15     17.03 o
  -6   4   9       17.21       51.23     16.51 o
  -5   4   9      851.21      896.18     77.55 o
  -4   4   9     2243.05     2263.59     23.63 o
  -3   4   9      106.24      119.00     14.99 o
  -2   4   9      435.56      552.01     17.24 o
  -1   4   9      405.66      554.00     17.87 o
   0   4   9      465.12      449.99     20.44 o
   1   4   9       18.87       25.94     15.20 o
  -4   5   9       54.06       -3.20     20.75 o
  -3   5   9       88.48       78.23     15.67 o
  -2   5   9      448.26      502.23     17.61 o
  -3 -10  10       53.94       52.74      7.28 o
  -2 -10  10      203.68      183.03      6.61 o
  -1 -10  10     1175.62     1080.69     34.22 o
   0 -10  10     1334.04     1233.15     15.87 o
   1 -10  10     4678.72     4291.09    353.87 o
   2 -10  10      244.06      221.58     14.72 o
   3 -10  10     1740.01     1312.79     91.43 o
  -4  -9  10       17.40       47.58     19.24 o
  -3  -9  10     4978.73     4502.95    323.17 o
  -2  -9  10      965.86      901.28     45.77 o
  -1  -9  10       63.63       82.07      8.19 o
   0  -9  10     5952.82     5808.64    189.29 o
   1  -9  10      143.45      171.93     22.43 o
   2  -9  10      432.44      422.86     12.34 o
   3  -9  10       23.49       32.66     29.42 o
   4  -9  10     4915.00     3589.53    197.36 o
  -6  -8  10     1315.73     1049.54     45.11 o
  -5  -8  10       64.07       44.38     12.92 o
  -4  -8  10     3498.97     3141.12    175.08 o
  -3  -8  10      613.96      586.42     60.25 o
  -2  -8  10      378.12      362.54     40.74 o
  -1  -8  10      289.13      296.94      9.67 o
   0  -8  10     1717.44     1766.96     14.78 o
   1  -8  10     4406.12     4496.13    382.56 o
   2  -8  10     1219.85     1143.12     68.62 o
   3  -8  10     3649.73     3101.30    107.39 o
   4  -8  10     1629.63     1344.95     16.30 o
   5  -8  10     2097.31     1512.83    100.61 o
  -6  -7  10       72.89       75.91     11.68 o
  -5  -7  10      201.67      216.48     14.15 o
  -4  -7  10       26.33       38.35      8.54 o
  -3  -7  10     4731.30     4898.74    330.91 o
  -2  -7  10       11.90       29.52     11.34 o
  -1  -7  10     2104.67     2169.90     32.85 o
   0  -7  10     7421.14     8045.96    575.83 o
   1  -7  10      496.57      508.83     82.47 o
   2  -7  10      867.63      845.77     83.21 o
   3  -7  10        2.09       38.00     23.68 o
   4  -7  10     1828.03     1560.04     11.19 o
   5  -7  10       33.76       31.55      8.66 o
  -7  -6  10     1233.06     1018.26     35.34 o
  -6  -6  10      551.92      514.09      9.40 o
  -5  -6  10      818.36      805.53     21.69 o
  -4  -6  10     5228.11     5299.37    219.05 o
  -3  -6  10      990.43     1024.81     71.10 o
  -2  -6  10     2666.88     2742.79     96.66 o
  -1  -6  10      370.96      381.13      9.45 o
   0  -6  10      353.97      428.64     49.59 o
   1  -6  10     1921.96     2110.20    288.84 o
   2  -6  10     4166.31     4444.74    189.81 o
   3  -6  10     2757.25     2808.31     16.54 o
   4  -6  10      634.21      561.30     21.70 o
   5  -6  10     4195.18     3566.73    158.85 o
   6  -6  10       72.12       63.13     11.58 o
  -8  -5  10      947.05      621.96     14.04 o
  -7  -5  10     2183.40     1969.05    135.08 o
  -6  -5  10      791.56      700.91     36.63 o
  -5  -5  10      433.85      449.64     17.66 o
  -4  -5  10      268.43      252.97     13.83 o
  -3  -5  10     2121.59     2175.90    133.12 o
  -2  -5  10     1018.08     1126.64     15.63 o
  -1  -5  10     4250.95     4761.02    165.87 o
   0  -5  10     2390.86     2915.39    317.40 o
   1  -5  10     2663.30     2956.23    259.13 o
   2  -5  10     3406.15     3676.96    108.23 o
   3  -5  10       22.60       32.39     16.11 o
   4  -5  10      874.95      805.06     16.80 o
   5  -5  10       45.55       42.41      7.90 o
   6  -5  10     3174.84     2543.93    251.95 o
  -8  -4  10      559.94      451.36      9.20 o
  -7  -4  10      437.72      441.52     15.12 o
  -6  -4  10      200.29      207.73     19.67 o
  -5  -4  10     2100.91     2042.13    108.18 o
  -4  -4  10     2509.14     2407.00    215.72 o
  -3  -4  10      108.57      108.50     24.67 o
  -2  -4  10     8095.78     8397.83    437.14 o
  -1  -4  10      657.57      703.26     21.17 o
   0  -4  10       60.90       71.96     13.10 o
   1  -4  10     1320.20     1519.73     49.65 o
   2  -4  10     3251.03     3689.12    122.38 o
   3  -4  10      506.06      529.17     61.88 o
   4  -4  10      186.27      185.46     25.27 o
   5  -4  10     4146.38     3644.46    150.51 o
   6  -4  10        3.82        2.98      8.47 o
  -8  -3  10      934.39      845.89    109.77 o
  -7  -3  10      618.33      599.52     40.38 o
  -6  -3  10     3133.22     2934.25     91.06 o
  -5  -3  10     1560.83     1481.31     60.83 o
  -4  -3  10      152.84      161.35      9.13 o
  -3  -3  10     1897.88     1833.79    110.50 o
  -2  -3  10      337.24      413.71     37.69 o
  -1  -3  10     3234.54     3559.01    301.28 o
   0  -3  10       10.73       30.82     18.86 o
   1  -3  10     4860.15     5832.70     86.38 o
   2  -3  10     3791.44     4149.73    228.22 o
   3  -3  10      918.76      870.60     65.58 o
   4  -3  10      676.11      619.90     28.16 o
   5  -3  10        9.71       34.85     20.64 o
  -8  -2  10      144.05      144.53     23.16 o
  -7  -2  10      284.04      276.14     44.14 o
  -6  -2  10      328.14      312.94     23.27 o
  -5  -2  10     1497.65     1514.05    130.44 o
  -4  -2  10      115.98      151.53     15.81 o
  -3  -2  10      626.20      666.20     31.54 o
  -2  -2  10     9102.71     9298.42    608.73 o
  -1  -2  10       35.12       42.06      7.88 o
   0  -2  10     1113.35     1273.35    191.57 o
   1  -2  10      992.21     1161.29    107.55 o
   2  -2  10     1451.09     1577.14     70.84 o
   3  -2  10        6.80       34.50     13.78 o
   4  -2  10     1030.51      972.88     54.47 o
   5  -2  10     1440.02     1243.02     51.31 o
  -8  -1  10      248.80      216.09     18.65 o
  -7  -1  10        4.03       19.07     38.01 o
  -6  -1  10     3139.14     2960.27    317.24 o
  -5  -1  10     1173.78     1075.86    126.97 o
  -4  -1  10      377.01      376.31     51.19 o
  -3  -1  10     2294.46     2462.91    210.49 o
  -2  -1  10       11.67       12.54      7.47 o
  -1  -1  10     1240.45     1350.98    106.99 o
   0  -1  10      966.13     1051.94    189.16 o
   1  -1  10     1695.18     1875.90    261.31 o
   2  -1  10      743.56      783.03     94.03 o
   3  -1  10     2024.90     1875.71    172.34 o
   4  -1  10      370.43      363.28     17.12 o
   5  -1  10       53.99       48.63      7.39 o
  -8   0  10       75.63       64.21     20.09 o
  -7   0  10      596.74      498.19    122.87 o
  -6   0  10      909.37      796.93    188.48 o
  -5   0  10      775.62      725.59     91.98 o
  -4   0  10       10.88       25.85      8.66 o
  -3   0  10      870.16      982.90    119.13 o
  -2   0  10     3142.34     3545.67    455.16 o
  -1   0  10     1097.92     1283.38    100.99 o
   0   0  10     2406.79     2548.38    170.46 o
   1   0  10      575.33      641.74     49.36 o
   2   0  10      577.42      548.98     29.32 o
   3   0  10       85.86       84.93     10.47 o
   4   0  10      557.44      458.18     26.23 o
  -7   1  10       59.24       48.46     20.72 o
  -6   1  10     1197.00      923.13    156.96 o
  -5   1  10      159.77      164.63     26.39 o
  -4   1  10     2428.46     2575.80    317.87 o
  -3   1  10     1437.06     1663.43    251.19 o
  -2   1  10        3.55       20.36      7.76 o
  -1   1  10     1187.88     1308.76    139.04 o
   0   1  10      466.20      476.31     23.86 o
   1   1  10      283.25      286.32     12.44 o
   2   1  10       10.61       23.54      8.45 o
   3   1  10     2267.49     1914.72     96.12 o
  -7   2  10      756.33      535.71     25.44 o
  -6   2  10      351.43      307.62     33.33 o
  -5   2  10     1021.70     1039.25    123.61 o
  -4   2  10       15.97       41.71     16.24 o
  -3   2  10      412.09      497.88     58.66 o
  -2   2  10      274.56      348.29     32.36 o
  -1   2  10     1363.04     1417.27    143.15 o
   0   2  10     1753.44     1715.30    114.50 o
   1   2  10        2.30       18.90      8.91 o
   2   2  10      690.12      636.08     24.57 o
  -6   3  10      152.70      165.89     16.07 o
  -5   3  10        0.75       43.16     28.81 o
  -4   3  10     1959.65     1984.26    177.04 o
  -3   3  10      121.29      163.39     25.93 o
  -2   3  10      201.65      202.73     12.82 o
  -1   3  10      963.70      925.48     51.32 o
   0   3  10      157.52      164.14     15.18 o
  -1 -10  11       61.21       35.40      8.34 o
   0 -10  11     4532.66     3932.69     87.06 o
   1 -10  11      239.78      207.03     14.59 o
   2 -10  11       79.65      104.43     15.46 o
  -4  -9  11     1607.36     1275.77    123.78 o
  -3  -9  11     2057.43     1785.98    111.86 o
  -2  -9  11      246.87      224.00      8.14 o
  -1  -9  11     1375.05     1285.40     22.10 o
   0  -9  11       63.16       63.22     21.34 o
   1  -9  11     1448.92     1302.98     77.47 o
   2  -9  11      206.78      202.30     18.92 o
   3  -9  11     1195.55      929.39     44.93 o
  -5  -8  11      211.87      156.61     15.18 o
  -4  -8  11     1258.12     1133.63     52.72 o
  -3  -8  11     1612.42     1499.16    143.89 o
  -2  -8  11      545.01      528.10     55.51 o
  -1  -8  11      106.24      127.51      9.37 o
   0  -8  11     7322.15     7588.15    334.47 o
   1  -8  11      139.49      160.12     22.11 o
   2  -8  11      348.33      318.27     22.30 o
   3  -8  11     2173.96     1846.32     44.80 o
   4  -8  11     1114.50      934.62     13.23 o
  -6  -7  11      409.93      340.55     15.41 o
  -5  -7  11      113.66      119.63      8.13 o
  -4  -7  11     4486.33     4278.77    331.21 o
  -3  -7  11     2016.91     1958.97    141.26 o
  -2  -7  11      414.18      409.08     32.00 o
  -1  -7  11     2270.80     2316.00     28.55 o
   0  -7  11       53.34       64.69     13.75 o
   1  -7  11     2056.36     2016.42    153.08 o
   2  -7  11      165.89      192.07     11.19 o
   3  -7  11     1947.88     1719.67     25.26 o
   4  -7  11     2767.25     2266.25     43.91 o
  -6  -6  11       15.98       11.98     14.85 o
  -5  -6  11      835.79      786.80     90.70 o
  -4  -6  11     2001.54     1979.13    107.82 o
  -3  -6  11     1162.08     1208.33     38.60 o
  -2  -6  11       22.48       80.91     24.91 o
  -1  -6  11      436.31      507.42     27.36 o
   0  -6  11     4657.37     4886.25    645.81 o
   1  -6  11      301.67      336.63     65.42 o
   2  -6  11     2165.40     2186.89    134.92 o
   3  -6  11     1053.45     1026.82     80.20 o
   4  -6  11      630.86      571.24     65.24 o
   5  -6  11      203.04      161.14      6.53 o
  -7  -5  11        1.10       43.25     44.04 o
  -6  -5  11      327.88      254.13     30.36 o
  -5  -5  11        9.76       35.57      8.69 o
  -4  -5  11     2617.46     2597.80    159.95 o
  -3  -5  11      755.42      812.80     39.58 o
  -2  -5  11     2778.07     3121.70     72.55 o
  -1  -5  11     2530.23     2922.82    117.17 o
   0  -5  11      366.94      397.16     63.56 o
   1  -5  11     2578.73     2807.20    261.89 o
   2  -5  11      376.38      436.99     42.26 o
   3  -5  11      589.22      577.37     28.66 o
   4  -5  11      617.43      557.66     21.22 o
   5  -5  11     2531.21     2046.81    134.43 o
  -7  -4  11     1427.62     1155.71     69.07 o
  -6  -4  11      664.80      595.13     34.42 o
  -5  -4  11     2045.40     1776.36    295.84 o
  -4  -4  11     1636.08     1795.83    140.67 o
  -3  -4  11     1746.07     1848.84    113.20 o
  -2  -4  11       59.59       85.62     18.20 o
  -1  -4  11      349.60      448.96     21.49 o
   0  -4  11     1574.02     1824.77    172.15 o
   1  -4  11     1211.00     1456.05     28.69 o
   2  -4  11     4267.16     4656.18    109.35 o
   3  -4  11      132.91      133.18     15.46 o
   4  -4  11      727.60      661.41     57.80 o
   5  -4  11      710.02      590.52    141.19 o
  -7  -3  11       34.43       39.86     11.39 o
  -6  -3  11     1058.75      900.22     80.47 o
  -5  -3  11       45.18       58.59      7.52 o
  -4  -3  11      630.52      624.68     30.34 o
  -3  -3  11       23.46       41.77      6.60 o
  -2  -3  11     4827.84     5171.56    334.18 o
  -1  -3  11      914.72     1091.26    102.28 o
   0  -3  11       15.47       -8.21     12.92 o
   1  -3  11     3710.50     4293.85    283.58 o
   2  -3  11      245.31      303.49     34.69 o
   3  -3  11      188.65      198.17     12.99 o
   4  -3  11        1.02       14.30     12.89 o
  -7  -2  11      661.32      608.81     72.61 o
  -6  -2  11     1421.64     1537.99    165.00 o
  -5  -2  11     1563.71     1607.25    120.27 o
  -4  -2  11      117.00      131.06     17.07 o
  -3  -2  11     2296.26     2498.42    146.82 o
  -2  -2  11      522.87      485.98     56.93 o
  -1  -2  11      228.92      279.22     28.92 o
   0  -2  11      169.21      228.93     11.76 o
   1  -2  11      942.19     1057.38    139.90 o
   2  -2  11     2454.86     2570.16    178.47 o
   3  -2  11      516.57      502.38     13.49 o
   4  -2  11      932.83      783.50     74.46 o
  -7  -1  11      559.29      521.16    146.58 o
  -6  -1  11     1892.91     1698.24    237.43 o
  -5  -1  11      149.29      168.67     14.13 o
  -4  -1  11      123.90      131.82     20.32 o
  -3  -1  11        2.25       33.78     10.92 o
  -2  -1  11     2983.29     3145.17    256.26 o
  -1  -1  11       22.80       46.79      7.01 o
   0  -1  11      900.91     1016.38    124.71 o
   1  -1  11     3122.43     3387.28    365.97 o
   2  -1  11      177.35      174.35      9.77 o
   3  -1  11      229.32      228.79     47.16 o
  -7   0  11      241.14      158.38     43.78 o
  -6   0  11      865.51      908.69    186.24 o
  -5   0  11      342.34      342.77     30.34 o
  -4   0  11      332.98      363.86     51.43 o
  -3   0  11     1904.21     2053.48    267.47 o
  -2   0  11      528.18      577.11     65.34 o
  -1   0  11      777.20      791.01     67.99 o
   0   0  11       43.03       67.94      8.95 o
   1   0  11      232.11      222.57     17.89 o
   2   0  11      500.43      438.55     65.73 o
  -6   1  11     1089.84     1034.20    148.81 o
  -5   1  11      333.61      361.21     75.17 o
  -4   1  11      174.91      225.18     25.40 o
  -3   1  11       57.78       97.39     10.44 o
  -2   1  11      894.20      938.17    106.18 o
  -1   1  11      138.04      169.99     14.33 o
   0   1  11     1329.28     1164.30     56.76 o
   1   1  11      673.16      625.99     29.85 o
  -5   2  11       84.74      109.28     26.81 o
  -4   2  11      631.43      724.45    109.44 o
  -3   2  11      756.35      890.99    110.59 o
  -2   2  11       44.43       73.36      9.15 o
  -1   2  11     1496.64     1418.88     91.25 o
   0   2  11       47.18       66.20      9.13 o
  -2  -9  12      508.22      519.41     36.49 o
  -1  -9  12      542.01      489.04     37.66 o
   0  -9  12     3400.89     3092.51     85.71 o
   1  -9  12     1237.05     1139.49    122.51 o
  -4  -8  12      604.69      550.54     40.40 o
  -3  -8  12     2536.14     2226.73     75.07 o
  -2  -8  12     1259.80     1170.74     66.81 o
  -1  -8  12     2364.47     2258.22     46.97 o
   0  -8  12     1257.34     1236.99     61.09 o
   1  -8  12      289.83      306.20     79.70 o
   2  -8  12      326.10      277.32     23.61 o
  -5  -7  12      165.80      134.97     15.39 o
  -4  -7  12     2747.41     2517.00     60.82 o
  -3  -7  12       23.78       14.97     14.53 o
  -2  -7  12      428.23      492.49     14.77 o
  -1  -7  12       51.45       67.60     18.40 o
   0  -7  12     5445.92     5518.92    269.93 o
   1  -7  12      130.56      135.71      9.80 o
   2  -7  12      783.06      711.03     78.99 o
   3  -7  12     3716.24     3393.66    249.91 o
  -5  -6  12      653.12      606.63     38.21 o
  -4  -6  12      754.46      758.32     36.60 o
  -3  -6  12     1359.32     1300.21     12.62 o
  -2  -6  12       79.70      163.77     35.14 o
  -1  -6  12     3056.03     3535.46    106.86 o
   0  -6  12     1067.03     1197.65    119.23 o
   1  -6  12      678.67      746.78    106.66 o
   2  -6  12       20.80       44.75     10.35 o
   3  -6  12       58.26       44.73     10.17 o
  -6  -5  12        7.52       21.44     29.84 o
  -5  -5  12     1051.58     1028.34     40.34 o
  -4  -5  12     3417.19     3318.50    147.41 o
  -3  -5  12      260.81      271.37     23.11 o
  -2  -5  12      597.88      606.27     42.61 o
  -1  -5  12      200.79      200.13     10.71 o
   0  -5  12     1990.56     2288.12    264.19 o
   1  -5  12       40.66       94.00     22.14 o
   2  -5  12     1389.63     1450.79     20.04 o
   3  -5  12     2053.47     1924.59    244.75 o
  -6  -4  12      643.49      586.24    118.21 o
  -5  -4  12      610.55      616.18     21.14 o
  -4  -4  12      174.75      165.97     18.30 o
  -3  -4  12      528.40      531.81     23.36 o
  -2  -4  12     1146.30     1161.26     40.73 o
  -1  -4  12     1933.18     2167.46    142.32 o
   0  -4  12      328.45      385.89     42.84 o
   1  -4  12     2488.94     2751.38     87.98 o
   2  -4  12      182.64      176.87      8.68 o
   3  -4  12        7.60      -22.48     22.48 o
  -6  -3  12      244.07      241.83     29.41 o
  -5  -3  12      911.05      946.88     62.51 o
  -4  -3  12     1188.43     1223.35     65.75 o
  -3  -3  12     1455.24     1514.08     97.76 o
  -2  -3  12     1424.26     1525.43    149.49 o
  -1  -3  12       79.78      133.59     16.16 o
   0  -3  12      841.51     1023.32    103.54 o
   1  -3  12       38.09       74.85     11.65 o
   2  -3  12     1281.85     1300.30    151.48 o
   3  -3  12      192.72      188.84     51.95 o
  -6  -2  12     1514.42     1384.00    148.36 o
  -5  -2  12      594.20      640.66     45.73 o
  -4  -2  12       49.25       84.28     16.42 o
  -3  -2  12      578.00      520.07     44.84 o
  -2  -2  12      893.15      956.20    113.72 o
  -1  -2  12      215.71      232.92      8.22 o
   0  -2  12       24.15       52.71     12.94 o
   1  -2  12     2570.87     2556.34    343.31 o
   2  -2  12       51.15       52.18     21.82 o
  -6  -1  12        7.36       32.55      7.30 o
  -5  -1  12      402.62      442.12     46.49 o
  -4  -1  12       97.50      122.82     12.12 o
  -3  -1  12     2019.97     2117.35    208.97 o
  -2  -1  12     1138.39     1138.61    109.62 o
  -1  -1  12       85.94       87.80     15.47 o
   0  -1  12      658.66      732.22     49.53 o
   1  -1  12       51.27       52.67     17.89 o
  -5   0  12        2.69       15.07      7.70 o
  -4   0  12      646.21      685.28     94.17 o
  -3   0  12      656.51      631.95     75.25 o
  -2   0  12      537.28      540.85     54.67 o
  -1   0  12        7.53       14.58      5.48 o
   0   0  12      145.77      146.25     16.49 o
  -3  -7  13      464.59      371.39     17.63 o
  -2  -7  13      464.62      471.64     19.93 o
  -1  -7  13     1697.29     1539.86     29.77 o
   0  -7  13     2451.72     2295.87    148.55 o
   1  -7  13       13.31       34.28     29.11 o
  -4  -6  13     3434.21     2859.55    127.12 o
  -3  -6  13      298.98      260.02     16.50 o
  -2  -6  13      253.02      238.73      9.51 o
  -1  -6  13     1882.02     1865.41    113.56 o
   0  -6  13      592.40      589.62     20.32 o
   1  -6  13      155.63      149.61     14.20 o
  -4  -5  13       31.29       21.08      9.90 o
  -3  -5  13      424.24      395.63     26.96 o
  -2  -5  13       10.64        9.50     10.32 o
  -1  -5  13     1530.89     1672.51     73.66 o
   0  -5  13     1201.86     1149.86     41.53 o
   1  -5  13      933.50      921.45     13.68 o
  -4  -4  13     2886.70     2622.57    190.63 o
  -3  -4  13       91.99      110.91     12.40 o
  -2  -4  13     1095.42     1066.99    123.35 o
  -1  -4  13     1569.32     1608.01     84.30 o
   0  -4  13      323.84      304.67     29.87 o
   1  -4  13       96.50       77.35      8.22 o
  -4  -3  13        1.75       39.50      7.94 o
  -3  -3  13      601.36      557.38     34.70 o
  -2  -3  13      136.51      161.23     26.63 o
  -1  -3  13      429.19      445.23     16.59 o
   0  -3  13      193.07      201.13     21.29 o
  -3  -2  13      506.01      467.30     79.71 o
  -2  -2  13      921.27      877.68    120.30 o
  -1  -2  13      364.78      400.68     33.09 o
 
